# Supplementary material for: Composition and role of the vacuolar transporter chaperone complex in polyphosphate synthesis and infectivity in Trypanosoma cruzi
Source: mBio. 2026 May 13;17(6):e00372-26. doi: 10.1128/mbio.00372-26 (PMC13251457; doi:10.1128/mbio.00372-26)
Supplement: Table S1 — Oligonucleotides used in this work. [file mbio.00372-26-s0002.xlsx]

## Sheet: Sheet1
		Table S1. List of oligonucleotides used in this work
N°	Primer name	Sequence (5’ - 3’)
1	Fw_VTC1_Ctag_donor	GCCATGACACCAACAATTCATGGTGGAGCAATTTTCTCAGGTACCGGGCCCCCCCTCGAG
2	Rv_VTC1_Ctag_donor	TTTCAAAGAGAGCATTTTTAAATAACCGTCGTTCTGGCGGCCGCTCTAGAACTAGTGGAT
3	Fw_VTC1_Ctag_T7/Cas9sgRNA	GAAATTAATACGACTCACTATAGGATCCGTATGCTTTCTTGGAAGTTTTAGAGCTAGAAATAGC
4	RvG00_all	AAAAGCACCGACTCGGTGCCACTTTTTCAAGTTGATAACGGACTAGCCTTATTTTAACTTGCTATTTCTAGCTCTAAAAC
5	FwTcVTC1_Tet_donor	ACTACTACAAAGCCATGACACCAACAATTCATGGTGGAGCAATTTTCTCAGAAGTGCATACTAATCAAGATCCC
6	RvTcVTC1_Tet_donor	TTTCTTTAAAATTCCGTTTCAAAGAGAGCATTTTTAAATAACCGTCGTTCttagccctcccacacataac
7	FwTcVTC1_sgRNA_T7Cas9_KO	GAAATTAATACGACTCACTATAGGATGCGATACGACGATACTCGGTTTTAGAGCTAGAAATAGC
8	Fw_TcVTC1-KO_donor	TCTTTTTTGTTTTGTTTTGTTTTGATTACATGTAGTTAGTGCCGCGGGAATTCGATTATG
9	Rv_TcVTC1-KO_donor	CTGCATATGCAATACTGAATCCTCGCAATTAACTTAACGCGAATTCACTAGTGATTTCAC
10	FwVtc1_KO_check	ATTGGATGGCATCTCATGTAAATA
11	RvVtc1_UTR4_check	AAGAGAGCATTTTTAAATAACCGTC
12	FwTcVTC1_probe	CGGAATTTAACAGGATCTGTTAG
13	RvTcVTC1_probe	GTAGTAGTGTCGCTGAACC
14	Fw_VTC4_Ctag_donor	GGACGCTACGGCCCCATGCTTACCGGCGATGATAACTTTGGTACCGGGCCCCCCCTCGAG
15	Rv_VTC4_Ctag_donor	CTCTCCCTCTCTCTCTCTCACTCCCCTTGTTTCCTGGCGGCCGCTCTAGAACTAGTGGAT
16	Fw_VTC4_Ctag_T7/Cas9sgRNA	GAAATTAATACGACTCACTATAGGTATATTGGTGTATTGAATGGGTTTTAGAGCTAGAAATAGC
17	FwTcVTC4_Tet_donor	TGCACATCTTGGGACGCTACGGCCCCATGCTTACCGGCGATGATAACTTTGAAGTGCATACTAATCAAGATCCC
18	RvTcVTC4_Tet_donor	CACCCCCACATTCTCTCTCTCCCTCTCTCTCTCTCACTCCCCTTGTTTCCttagccctcccacacataac
19	FwVTC4_check2.seq	GAAGGAGCAACTCTTATTCGTATG
20	RvTcVTC4_C-tag_check	CCCCTTCCTCCCCTCTCATTCT
21	Fw_VTC4_KO_Cas9/sgRNA	GATCGGATCCCGAAGGCTTGAACGACTTGAGTTTTAGAGCTAGAAATAGC
22	RvSgRNA	CAGTGGATCCAAAAAAGCACCGACTCGGTG
23	Fw_TcVTC4-KO_donor	CCCGCTAGGAACAAAAATTGCCGTTTAGCAAAGCATGGAGAAGTGCGGTGTACCCCGACTTCCGTGAGCAGGGTGCGTATATCAATTACAAGGCCACGAAATGGCCAAGCCTTTGTCTCAAG
24	Rv_TcVTC4-KO_donor	ATATGGTTAAATATAGTTATTTATGGGTCCCACTCTCAAAAGTTATCATCGCCGGTAAGCATGGGGCCGTAGCGTCCCAAGATGTGCATCATTGCAATTTAGCCCTCCCACACATAACC
25	RvHX1	TAATTTCGCTTTCGTGCGTG
26	FwTcVTC4_probe	TGGTGTATTGAATGGAGGG
27	RvTcVTC4_probe	CGTCAACCGCAGAAATAAA
28	FwTc170_KO_T7/Cas9sgRNA	GAAATTAATACGACTCACTATAGGAGAGCGAAGAATTTCCATGGGTTTTAGAGCTAGAAATAGC
29	FwTc170-KO_donor	TTAGTTTTTATTTTAACGTGATATCGAACGTTCTGCGTTCGCCGCGGGAATTCGATTATG
30	RvTc170-KO_donor	AAAAAAAACAACAACTAACACCACCGGAAAAAATTCACGCGAATTCACTAGTGATTTCAC
31	FwTc170_Ctag_donor	GCAAGTTGCGGGTCTGCATTTGGTGATCCGTTTCTTCAAGGTACCGGGCCCCCCCTCGAG
32	RvTc170_Ctag_donor	AGATAAAAACGGCACCTTACCAGCGATAGAGTCCTGGCGGCCGCTCTAGAACTAGTGGAT
33	FwTc170_Ctag_T7/Cas9sgRNA	GAAATTAATACGACTCACTATAGGGTTGTTGGGCGGCATCGCGAGTTTTAGAGCTAGAAATAGC
34	FwTc170_check	GATGCCTGAGTACAGAAAATGTGCATCAT
35	RvTc170_check	CTTTAAACTTCTGCACCAACCACAAGATCAT
36	FwTc170_probe	GATACCCAATTATCGGGAGG
37	RvTc170_probe	GAAATTCTTCGCTCTGTCTG
