# Supplementary material for: Composition and role of the vacuolar transporter chaperone complex in polyphosphate synthesis and infectivity in Trypanosoma cruzi
Source: mBio. 2026 May 13;17(6):e00372-26. doi: 10.1128/mbio.00372-26 (PMC13251457; doi:10.1128/mbio.00372-26)
Supplement: Table S2 — Mass spectrometry analysis. [file mbio.00372-26-s0003.xlsx]

## Sheet: (A) TcVtc1 vs WT
Table S2A. List of total WT and TcVtc1 protein interactors identified my mass spectrometry analysis.
#	TriTrypDB gene ID	Description	Fisher's Exact Test (p < 0.05)	Fold Change by Category	Total Spectrum Count WT	Total Spectrum Count VTC1		–log10(P-value)	log2(Fold Change)
1	TcYC6_0119680-RA	hypothetical protein, conserved	0.00036	12000	0	12		34436975	135507467853832
2	TcYC6_0030980-RA	inositol 1,4,5-trisphosphate receptor, putative	0.005	8000	0	8		230103	129657842846621
3	TcYC6_0142680-RA	retrotransposon hot spot (RHS) protein, putative	0.0097	7000	0	3		201322827	127731392067197
4	TcYC6_0068890-RA	cysteine desulfurase, putative	0.0097	7000	0	6		201322827	127731392067197
5	TcYC6_0040600-RA	rhodanese-like domain containing protein, putative	0.0097	7000	0	3		201322827	127731392067197
6	TcYC6_0045310-RA	hypothetical protein, conserved	0.019	6000	0	6		17212464	125507467853832
7	TcYC6_0075530-RA	Putative intraflagellar transport protein F6	0.019	6000	0	6		17212464	125507467853832
8	TcYC6_0072940-RA	hypothetical protein, conserved	0.037	5000	0	4		143179828	122877123795495
9	TcYC6_0099110-RA	endosomal integral membrane protein, putative	0.037	5000	0	4		143179828	122877123795495
10	TcYC6_0078640-RA	CAMK/CAMKL family protein kinase, putative	0.037	5000	0	5		143179828	122877123795495
11	TcYC6_0124880-RA	hypothetical protein, conserved	0.037	5000	0	5		143179828	122877123795495
12	TcYC6_0054540-RA	dihydroorotate dehydrogenase, putative	0.037	5000	0	4		143179828	122877123795495
13	TcYC6_0082650-RA	High-temperature-induced dauer-formation protein, putative	0.037	5000	0	5		143179828	122877123795495
14	TcYC6_0005820-RA	hypothetical protein, conserved	0.037	5000	0	5		143179828	122877123795495
15	TcYC6_0119640-RA	hypothetical protein, conserved	0.037	5000	0	5		143179828	122877123795495
16	TcYC6_0032600-RA	lathosterol oxidase, putative	0.037	5000	0	3		143179828	122877123795495
17	TcYC6_0022150-RA	amino acid permease 24, putative	0.037	5000	0	4		143179828	122877123795495
18	TcYC6_0080130-RA	phosphatidylinositol/phosphatidylcholine transfer protein, putative	0.071	4000	0	4		114874165	119657842846621
19	TcYC6_0047000-RA	actin	0.071	4000	0	4		114874165	119657842846621
20	TcYC6_0025610-RA	choline/carnitine O-acyltransferase , putative	0.071	4000	0	4		114874165	119657842846621
21	TcYC6_0025540-RA	tRNA nucleotidyltransferase, putative	0.071	4000	0	4		114874165	119657842846621
22	TcYC6_0106860-RA	Domain of unknown function (DUF4498), putative	0.071	4000	0	4		114874165	119657842846621
23	TcYC6_0108170-RA	UBX domain-containing protein	0.071	4000	0	4		114874165	119657842846621
24	TcYC6_0097570-RA	hypothetical protein, conserved	0.071	4000	0	4		114874165	119657842846621
25	TcYC6_0040550-RA	ubiquinone biosynthesis protein-like protein, putative	0.071	4000	0	3		114874165	119657842846621
26	TcYC6_0096570-RA	epsilon-adaptin, putative	0.071	4000	0	4		114874165	119657842846621
27	TcYC6_0018380-RA	Nuclear poly(A) polymerase 2	0.071	4000	0	4		114874165	119657842846621
28	TcYC6_0078660-RA	mitochondrial RNA binding complex 1 subunit, putative	0.071	4000	0	4		114874165	119657842846621
29	TcYC6_0109240-RA	signal peptide peptidase, putative	0.071	4000	0	4		114874165	119657842846621
30	TcYC6_0079170-RA	mitochondrial RNA binding protein, putative	0.071	4000	0	3		114874165	119657842846621
31	TcYC6_0111920-RA	hypothetical protein, conserved	0.14	3000	0	2		0.85387196	115507467853832
32	TcYC6_0014460-RA	hypothetical protein, conserved	0.14	3000	0	3		0.85387196	115507467853832
33	TcYC6_0103130-RA	ras-family member, GTP-binding protein, putative	0.14	3000	0	3		0.85387196	115507467853832
34	TcYC6_0027750-RA	hypothetical protein, conserved	0.14	3000	0	3		0.85387196	115507467853832
35	TcYC6_0116790-RA	pumilio/PUF RNA binding protein 2, putative	0.14	3000	0	3		0.85387196	115507467853832
36	TcYC6_0097230-RA	endosomal trafficking protein RME-8, putative	0.14	3000	0	3		0.85387196	115507467853832
37	TcYC6_0125050-RA	Nodulin-like, putative	0.14	3000	0	3		0.85387196	115507467853832
38	TcYC6_0089650-RA	protein phosphatase 2C, putative	0.14	3000	0	3		0.85387196	115507467853832
39	TcYC6_0064470-RA	hypothetical protein, conserved	0.14	3000	0	3		0.85387196	115507467853832
40	TcYC6_0084580-RA	hypothetical protein, conserved	0.14	3000	0	3		0.85387196	115507467853832
41	TcYC6_0095100-RA	kinesin, putative	0.14	3000	0	3		0.85387196	115507467853832
42	TcYC6_0052000-RA	TLR4 regulator and MIR-interacting MSAP, putative	0.14	3000	0	2		0.85387196	115507467853832
43	TcYC6_0079090-RA	ABC transporter, putative	0.14	3000	0	3		0.85387196	115507467853832
44	TcYC6_0071890-RA	ribosome-interacting GTPase 2, putative	0.14	3000	0	3		0.85387196	115507467853832
45	TcYC6_0085460-RA	Glycosyl transferase family 11, putative	0.14	3000	0	3		0.85387196	115507467853832
46	TcYC6_0077770-RA	small nuclear ribonucleoprotein SmD2, putative	0.14	3000	0	3		0.85387196	115507467853832
47	TcYC6_0095850-RA	amastin, putative	0.14	3000	0	2		0.85387196	115507467853832
48	TcYC6_0120080-RA	hypothetical protein, conserved	0.14	3000	0	3		0.85387196	115507467853832
49	TcYC6_0043410-RA	START domain containing protein, putative	0.14	3000	0	3		0.85387196	115507467853832
50	TcYC6_0005860-RA	vacuolar protein sorting-associated protein-like, putative	0.14	3000	0	3		0.85387196	115507467853832
51	TcYC6_0068040-RA	vesicle-associated membrane protein, putative	0.14	3000	0	3		0.85387196	115507467853832
52	TcYC6_0044850-RA	exosome complex exonuclease RRP44p-like	0.14	3000	0	3		0.85387196	115507467853832
53	TcYC6_0077370-RA	cysteine peptidase, Clan CA, family C51, putative	0.14	3000	0	3		0.85387196	115507467853832
54	TcYC6_0030610-RA	hypothetical protein	0.14	3000	0	3		0.85387196	115507467853832
55	TcYC6_0074900-RA	prefoldin subunit, putative	0.14	3000	0	3		0.85387196	115507467853832
56	TcYC6_0071850-RA	WD domain, G-beta repeat, putative	0.14	3000	0	3		0.85387196	115507467853832
57	TcYC6_0009690-RA	acyl-CoA dehydrogenase	0.14	3000	0	3		0.85387196	115507467853832
58	TcYC6_0016520-RA	SSU ribosomal protein, mitochondrial, putative	0.14	3000	0	3		0.85387196	115507467853832
59	TcYC6_0080030-RA	RNA editing complex protein MP18, putative	0.14	3000	0	2		0.85387196	115507467853832
60	TcYC6_0000340-RA	WD domain, G-beta repeat, putative	0.14	3000	0	3		0.85387196	115507467853832
61	TcYC6_0079020-RA	iron-sulfur cluster assembly protein, putative	0.14	3000	0	3		0.85387196	115507467853832
62	TcYC6_0006400-RA	short-chain dehydrogenase	0.14	3000	0	3		0.85387196	115507467853832
63	TcYC6_0112280-RA	nuclear cap binding complex subunit CBP110, putative	0.14	3000	0	3		0.85387196	115507467853832
64	TcYC6_0124380-RA	hypothetical protein, conserved	0.14	3000	0	3		0.85387196	115507467853832
65	TcYC6_0118110-RA	TAP42-like family, putative	0.14	3000	0	3		0.85387196	115507467853832
66	TcYC6_0125170-RA	hypothetical protein, conserved	0.14	3000	0	3		0.85387196	115507467853832
67	TcYC6_0021790-RA	Mitochondrial ribosomal protein L29	0.14	3000	0	3		0.85387196	115507467853832
68	TcYC6_0085470-RA	UMP-CMP kinase, mitochondrial, putative	0.14	3000	0	3		0.85387196	115507467853832
69	TcYC6_0009630-RA	hypothetical protein, conserved	0.14	3000	0	3		0.85387196	115507467853832
70	TcYC6_0066710-RA	protein tyrosine phosphatase-like protein, putative	0.14	3000	0	3		0.85387196	115507467853832
71	TcYC6_0082180-RA	Inhibitor of apoptosis-promoting Bax1, putative	0.14	3000	0	2		0.85387196	115507467853832
72	TcYC6_0049300-RA	Rab-GTPase-TBC domain containing protein, putative	0.14	3000	0	2		0.85387196	115507467853832
73	TcYC6_0045980-RA	hypothetical protein, conserved	0.14	3000	0	3		0.85387196	115507467853832
74	TcYC6_0084660-RA	thioredoxin, putative	0.14	3000	0	3		0.85387196	115507467853832
75	TcYC6_0122530-RA	rab-like GTPase activating protein, putative	0.14	3000	0	2		0.85387196	115507467853832
76	TcYC6_0175230-RA	regulator of chromosome condensation 1-like protein	0.14	3000	0	3		0.85387196	115507467853832
77	TcYC6_0076230-RA	succinate dehydrogenase subunit	0.14	3000	0	3		0.85387196	115507467853832
78	TcYC6_0127730-RA	serine carboxypeptidase S28, putative	0.14	3000	0	2		0.85387196	115507467853832
79	TcYC6_0064250-RA	hypothetical protein, conserved	0.14	3000	0	3		0.85387196	115507467853832
80	TcYC6_0070680-RA	hypothetical protein, conserved	0.14	3000	0	3		0.85387196	115507467853832
81	TcYC6_0075200-RA	RNA-binding protein	0.14	3000	0	2		0.85387196	115507467853832
82	TcYC6_0054080-RA	Ras-related protein Rab4	0.14	3000	0	2		0.85387196	115507467853832
83	TcYC6_0030460-RA	Ran-binding protein	0.14	3000	0	3		0.85387196	115507467853832
84	TcYC6_0042170-RA	kinesin, putative	0.14	3000	0	2		0.85387196	115507467853832
85	TcYC6_0103060-RA	mitochondrial DNA polymerase I protein D, putative	0.27	2000	0	2		0.56863624	109657842846621
86	TcYC6_0114220-RA	intraflagellar transport protein 52	0.27	2000	0	2		0.56863624	109657842846621
87	TcYC6_0051620-RA	methionyl-tRNA formyltransferase, putative	0.27	2000	0	2		0.56863624	109657842846621
88	TcYC6_0019220-RA	nucleoside hydrolase	0.27	2000	0	2		0.56863624	109657842846621
89	TcYC6_0091480-RA	Cytoplasmic dynein 2 heavy chain (DYNC2H1), putative	0.27	2000	0	2		0.56863624	109657842846621
90	TcYC6_0083050-RA	hypothetical protein, conserved	0.27	2000	0	2		0.56863624	109657842846621
91	TcYC6_0112220-RA	succinate dehydrogenase subunit	0.27	2000	0	2		0.56863624	109657842846621
92	TcYC6_0076090-RA	Phosducin, putative	0.27	2000	0	2		0.56863624	109657842846621
93	TcYC6_0124020-RA	hypothetical protein, conserved	0.27	2000	0	2		0.56863624	109657842846621
94	TcYC6_0123080-RA	hypothetical protein, conserved	0.27	2000	0	2		0.56863624	109657842846621
95	TcYC6_0048910-RA	5'-3' exoribonuclease B, putative	0.27	2000	0	2		0.56863624	109657842846621
96	TcYC6_0115840-RA	PA26 p53-induced protein (sestrin), putative	0.27	2000	0	2		0.56863624	109657842846621
97	TcYC6_0123270-RA	branch point binding protein, putative	0.27	2000	0	2		0.56863624	109657842846621
98	TcYC6_0094810-RA	hypothetical protein, conserved	0.27	2000	0	2		0.56863624	109657842846621
99	TcYC6_0023230-RA	hypothetical protein, conserved	0.27	2000	0	2		0.56863624	109657842846621
100	TcYC6_0094860-RA	Yip1 domain containing protein, putative	0.27	2000	0	2		0.56863624	109657842846621
101	TcYC6_0019400-RA	hypothetical protein	0.27	2000	0	2		0.56863624	109657842846621
102	TcYC6_0051670-RA	small nuclear ribonucleoprotein component	0.27	2000	0	2		0.56863624	109657842846621
103	TcYC6_0005460-RA	CHORD, putative	0.27	2000	0	2		0.56863624	109657842846621
104	TcYC6_0055760-RA	hypothetical protein, conserved	0.27	2000	0	2		0.56863624	109657842846621
105	TcYC6_0028010-RA	PTP1-interacting protein, 39 kDa, putative	0.27	2000	0	2		0.56863624	109657842846621
106	TcYC6_0082210-RA	RNA-binding protein 38, putative	0.27	2000	0	2		0.56863624	109657842846621
107	TcYC6_0087000-RA	hypothetical protein, conserved	0.27	2000	0	2		0.56863624	109657842846621
108	TcYC6_0018460-RA	CMGC/DYRK protein kinase, putative	0.27	2000	0	2		0.56863624	109657842846621
109	TcYC6_0097700-RA	Autophagy-related protein 27, putative	0.27	2000	0	2		0.56863624	109657842846621
110	TcYC6_0019420-RA	emp24/gp25L/p24 family/GOLD, putative	0.27	2000	0	2		0.56863624	109657842846621
111	TcYC6_0014040-RA	2,3-bisphosphoglycerate-independent phosphoglycerate mutase, putative	0.27	2000	0	2		0.56863624	109657842846621
112	TcYC6_0050080-RA	hypothetical protein, conserved	0.27	2000	0	2		0.56863624	109657842846621
113	TcYC6_0030370-RA	exosome component CSL4, putative	0.27	2000	0	2		0.56863624	109657842846621
114	TcYC6_0082780-RA	WD domain, G-beta repeat, putative	0.27	2000	0	2		0.56863624	109657842846621
115	TcYC6_0109900-RA	hypothetical protein, conserved	0.27	2000	0	2		0.56863624	109657842846621
116	TcYC6_0068420-RA	poly(A)-specific ribonuclease PARN, putative	0.27	2000	0	2		0.56863624	109657842846621
117	TcYC6_0100670-RA	peptidyl-prolyl cis-trans isomerase	0.27	2000	0	2		0.56863624	109657842846621
118	TcYC6_0034810-RA	hypothetical protein, conserved	0.27	2000	0	2		0.56863624	109657842846621
119	TcYC6_0032640-RA	hypothetical protein, conserved	0.27	2000	0	2		0.56863624	109657842846621
120	TcYC6_0087360-RA	serine/threonine-protein phosphatase PP1, putative	0.27	2000	0	2		0.56863624	109657842846621
121	TcYC6_0043270-RA	inositol-1,4,5-trisphosphate (IP3) 5-phosphatase, putative	0.27	2000	0	2		0.56863624	109657842846621
122	TcYC6_0108100-RA	serine/threonine protein kinase RIO1, putative	0.27	2000	0	2		0.56863624	109657842846621
123	TcYC6_0034830-RA	CMGC/DYRK protein kinase, putative	0.27	2000	0	2		0.56863624	109657842846621
124	TcYC6_0007100-RA	hypothetical protein, conserved	0.27	2000	0	2		0.56863624	109657842846621
125	TcYC6_0100400-RA	ubiquitin-protein ligase, putative	0.27	2000	0	2		0.56863624	109657842846621
126	TcYC6_0027820-RA	myo-inositol-1 phosphatase	0.27	2000	0	2		0.56863624	109657842846621
127	TcYC6_0104050-RA	hypothetical protein, conserved	0.27	2000	0	2		0.56863624	109657842846621
128	TcYC6_0109530-RA	hypothetical protein, conserved	0.27	2000	0	2		0.56863624	109657842846621
129	TcYC6_0080510-RA	hypothetical protein, conserved	0.27	2000	0	2		0.56863624	109657842846621
130	TcYC6_0072350-RA	hypothetical protein, conserved	0.27	2000	0	2		0.56863624	109657842846621
131	TcYC6_0045460-RA	mRNA transport regulator MTR2, putative	0.27	2000	0	2		0.56863624	109657842846621
132	TcYC6_0117440-RA	Acyl carrier protein, mitochondrial	0.27	2000	0	2		0.56863624	109657842846621
133	TcYC6_0103920-RA	hypothetical protein, conserved	0.27	2000	0	2		0.56863624	109657842846621
134	TcYC6_0109590-RA	hypothetical protein, conserved	0.27	2000	0	2		0.56863624	109657842846621
135	TcYC6_0019070-RA	NAD dependent epimerase/dehydratase family, putative	0.27	2000	0	2		0.56863624	109657842846621
136	TcYC6_0075970-RA	acyl-CoA oxidase, putative	0.27	2000	0	2		0.56863624	109657842846621
137	TcYC6_0124850-RA	intraflagellar transport protein 57/55	0.27	2000	0	2		0.56863624	109657842846621
138	TcYC6_0064190-RA	hypothetical protein, conserved	0.27	2000	0	2		0.56863624	109657842846621
139	TcYC6_0024750-RA	Trans-2-enoyl-ACP reductase 1, putative	0.27	2000	0	2		0.56863624	109657842846621
140	TcYC6_0080720-RA	PUB domain containing protein, putative	0.27	2000	0	2		0.56863624	109657842846621
141	TcYC6_0096680-RA	aldehyde dehydrogenase family, putative	0.27	2000	0	2		0.56863624	109657842846621
142	TcYC6_0126520-RA	putative G10 protein	0.27	2000	0	2		0.56863624	109657842846621
143	TcYC6_0043140-RA	60Kd inner membrane protein, putative	0.27	2000	0	2		0.56863624	109657842846621
144	TcYC6_0117480-RA	tubulin gamma chain	0.27	2000	0	2		0.56863624	109657842846621
145	TcYC6_0049040-RA	Organic solute transport protein 1, putative	0.27	2000	0	2		0.56863624	109657842846621
146	TcYC6_0127750-RA	pre-mRNA splicing factor ATP-dependent RNA helicase, putative	0.27	2000	0	2		0.56863624	109657842846621
147	TcYC6_0016670-RA	Tubulin/FtsZ family, putative	0.27	2000	0	2		0.56863624	109657842846621
148	TcYC6_0109550-RA	COPII coat assembly protein sec16, putative	0.27	2000	0	2		0.56863624	109657842846621
149	TcYC6_0068240-RA	Mitochondrial SSU ribosomal protein, putative	0.27	2000	0	2		0.56863624	109657842846621
150	TcYC6_0036480-RA	Glucosidase II beta subunit-like, putative	0.27	2000	0	2		0.56863624	109657842846621
151	TcYC6_0077230-RA	beta-ketoacyl synthase family protein, putative	0.27	2000	0	2		0.56863624	109657842846621
152	TcYC6_0093100-RA	endoplasmatic reticulum retrieval protein, putative	0.27	2000	0	2		0.56863624	109657842846621
153	TcYC6_0047980-RA	metallo-peptidase, Clan MK, Family M67	0.27	2000	0	2		0.56863624	109657842846621
154	TcYC6_0005900-RA	hypothetical protein, conserved	0.27	2000	0	2		0.56863624	109657842846621
155	TcYC6_0040200-RA	hypothetical protein, conserved	0.27	2000	0	2		0.56863624	109657842846621
156	TcYC6_0042090-RA	hypothetical protein, conserved	0.27	2000	0	2		0.56863624	109657842846621
157	TcYC6_0047900-RA	hypothetical protein, conserved	0.27	2000	0	2		0.56863624	109657842846621
158	TcYC6_0052550-RA	NAD+ synthase, putative	0.27	2000	0	2		0.56863624	109657842846621
159	TcYC6_0082720-RA	hypothetical protein	0.27	2000	0	2		0.56863624	109657842846621
160	TcYC6_0088170-RA	Uncharacterised ACR, YggU family COG1872, putative	0.27	2000	0	2		0.56863624	109657842846621
161	TcYC6_0098080-RA	hypothetical protein, conserved	0.27	2000	0	2		0.56863624	109657842846621
162	TcYC6_0106490-RA	zinc finger domain, LSD1 subclass, putative	0.27	2000	0	2		0.56863624	109657842846621
163	TcYC6_0018690-RA	ribosomal protein L21, putative	0.27	2000	0	2		0.56863624	109657842846621
164	TcYC6_0022080-RA	peroxin 14, putative	0.27	2000	0	2		0.56863624	109657842846621
165	TcYC6_0092230-RA	cap guanylyltransferase-methyltransferase 1	0.27	2000	0	2		0.56863624	109657842846621
166	TcYC6_0126600-RA	vacuolar protein sorting-associated protein, putative	0.27	2000	0	2		0.56863624	109657842846621
167	TcYC6_0034740-RA	Isoprenylcysteine alpha-carbonyl methylesterase, putative	0.27	2000	0	2		0.56863624	109657842846621
168	TcYC6_0075140-RA	hypothetical protein	0.27	2000	0	2		0.56863624	109657842846621
169	TcYC6_0122690-RA	small GTPase, putative	0.27	2000	0	2		0.56863624	109657842846621
170	TcYC6_0069150-RA	hypothetical protein, conserved	0.27	2000	0	2		0.56863624	109657842846621
171	TcYC6_0021960-RA	DUF2407 ubiquitin-like domain containing protein, putative	0.27	2000	0	2		0.56863624	109657842846621
172	TcYC6_0119300-RA	hypothetical protein, conserved	0.27	2000	0	2		0.56863624	109657842846621
173	TcYC6_0040690-RA	hypothetical protein, conserved	0.27	2000	0	2		0.56863624	109657842846621
174	TcYC6_0097330-RA	hypothetical protein, conserved	0.27	2000	0	2		0.56863624	109657842846621
175	TcYC6_0115980-RA	Mitochondrial ribosomal protein S8	0.27	2000	0	2		0.56863624	109657842846621
176	TcYC6_0119480-RA	cytochrome c oxidase assembly protein, putative	0.27	2000	0	2		0.56863624	109657842846621
177	TcYC6_0048630-RA	hypothetical protein, conserved	0.27	2000	0	2		0.56863624	109657842846621
178	TcYC6_0011640-RA	hypothetical protein	0.27	2000	0	2		0.56863624	109657842846621
179	TcYC6_0117990-RA	hypothetical protein, conserved	0.27	2000	0	2		0.56863624	109657842846621
180	TcYC6_0019060-RA	hypothetical protein, conserved	0.27	2000	0	2		0.56863624	109657842846621
181	TcYC6_0105090-RA	DNA-directed RNA polymerase II subunit RPB1	0.27	2000	0	2		0.56863624	109657842846621
182	TcYC6_0089910-RA	hypothetical protein, conserved	0.27	2000	0	2		0.56863624	109657842846621
183	TcYC6_0127100-RA	hypothetical protein, conserved	0.27	2000	0	2		0.56863624	109657842846621
184	TcYC6_0012510-RA	conserved protein	0.27	2000	0	2		0.56863624	109657842846621
185	TcYC6_0125410-RA	Protein of unknown function (DUF778), putative	0.27	2000	0	2		0.56863624	109657842846621
186	TcYC6_0054420-RA	3-Beta-hydroxysteroid-delta(8), delta(7)-isomerase, putative	0.27	2000	0	2		0.56863624	109657842846621
187	TcYC6_0048350-RA	hypothetical protein, conserved	0.27	2000	0	2		0.56863624	109657842846621
188	TcYC6_0077540-RA	hypothetical protein, conserved	0.27	2000	0	2		0.56863624	109657842846621
189	TcYC6_0104000-RA	Nucleoporin NUP62	0.27	2000	0	2		0.56863624	109657842846621
190	TcYC6_0110680-RA	acyltransferase, putative	0.27	2000	0	2		0.56863624	109657842846621
191	TcYC6_0094870-RA	Leucine-rich repeat, ribonuclease inhibitor subtype domain-containing protein	0.27	2000	0	2		0.56863624	109657842846621
192	TcYC6_0067310-RA	kinesin, putative	0.27	2000	0	2		0.56863624	109657842846621
193	TcYC6_0021690-RA	hypothetical protein, conserved	0.27	2000	0	2		0.56863624	109657842846621
194	TcYC6_0080730-RA	cap guanine-N7 methyltransferase	0.27	2000	0	2		0.56863624	109657842846621
195	TcYC6_0049090-RA	carnitine O-acetyltransferase	0.27	2000	0	2		0.56863624	109657842846621
196	TcYC6_0009250-RA	hypothetical protein, conserved	0.27	2000	0	2		0.56863624	109657842846621
197	TcYC6_0045970-RA	C2 domain/Ankyrin repeats (3 copies), putative	0.27	2000	0	2		0.56863624	109657842846621
198	TcYC6_0110400-RA	hypothetical protein, conserved	0.27	2000	0	2		0.56863624	109657842846621
199	TcYC6_0036540-RA	Methyltransferase TYW3, putative	0.27	2000	0	2		0.56863624	109657842846621
200	TcYC6_0075550-RA	hypothetical protein, conserved	0.27	2000	0	2		0.56863624	109657842846621
201	TcYC6_0121760-RA	hypothetical protein, conserved	0.27	2000	0	2		0.56863624	109657842846621
202	TcYC6_0113500-RA	hypothetical protein, conserved	0.27	2000	0	2		0.56863624	109657842846621
203	TcYC6_0031550-RA	hypothetical protein, conserved	0.27	2000	0	2		0.56863624	109657842846621
204	TcYC6_0120220-RA	hypothetical protein, conserved	0.27	2000	0	2		0.56863624	109657842846621
205	TcYC6_0119810-RA	translation elongation factor EF-2, putative	0.27	2000	0	2		0.56863624	109657842846621
206	TcYC6_0052290-RA	hypothetical protein, conserved	0.27	2000	0	2		0.56863624	109657842846621
207	TcYC6_0046910-RA	predicted TPR repeat protein	0.27	2000	0	2		0.56863624	109657842846621
208	TcYC6_0113620-RA	hypothetical protein, conserved	0.27	2000	0	2		0.56863624	109657842846621
209	TcYC6_0017210-RA	exosome-associated protein 1, putative	0.27	2000	0	2		0.56863624	109657842846621
210	TcYC6_0023560-RA	hypothetical protein, conserved	0.27	2000	0	2		0.56863624	109657842846621
211	TcYC6_0057610-RA	zinc finger CCCH domain containing protein 17	0.27	2000	0	2		0.56863624	109657842846621
212	TcYC6_0111130-RA	hypothetical protein, conserved	0.27	2000	0	2		0.56863624	109657842846621
213	TcYC6_0123370-RA	oxidoreductase, putative	0.27	2000	0	2		0.56863624	109657842846621
214	TcYC6_0030500-RA	hypothetical protein, conserved	0.27	2000	0	2		0.56863624	109657842846621
215	TcYC6_0024730-RA	Mitochondrial 39-S ribosomal protein L47 (MRP-L47), putative	0.27	2000	0	2		0.56863624	109657842846621
216	TcYC6_0079150-RA	hypothetical protein, conserved	0.27	2000	0	2		0.56863624	109657842846621
217	TcYC6_0048100-RA	STE/STE11 serine/threonine-protein kinase, putative	0.27	2000	0	2		0.56863624	109657842846621
218	TcYC6_0044250-RA	PA domain containing protein, putative	0.27	2000	0	2		0.56863624	109657842846621
219	TcYC6_0106400-RA	Mitochondrial ribosomal protein L51 / S25 / CI-B8 domain containing protein, putative	0.27	2000	0	2		0.56863624	109657842846621
220	TcYC6_0095340-RA	glycosyltransferase family 28 protein, putative	0.27	2000	0	2		0.56863624	109657842846621
221	TcYC6_0111050-RA	hypothetical protein, conserved	0.27	2000	0	2		0.56863624	109657842846621
222	TcYC6_0120120-RA	vacuolar sorting protein, putative	0.27	2000	0	2		0.56863624	109657842846621
223	TcYC6_0071280-RA	hypothetical protein, conserved	0.27	2000	0	2		0.56863624	109657842846621
224	TcYC6_0114110-RA	Vesicle-trafficking protein SEC22, putative	0.27	2000	0	2		0.56863624	109657842846621
225	TcYC6_0049620-RA	hypothetical protein, conserved	0.27	2000	0	2		0.56863624	109657842846621
226	TcYC6_0049060-RA	hypothetical protein, conserved	0.27	2000	0	2		0.56863624	109657842846621
227	TcYC6_0083880-RA	hypothetical protein, conserved	0.27	2000	0	2		0.56863624	109657842846621
228	TcYC6_0117550-RA	NAD binding domain of 6-phosphogluconate dehydrogenase/NAD-binding of NADP-dependent 3-hydroxyisobutyrate dehydrogenase, putative	0.27	2000	0	2		0.56863624	109657842846621
229	TcYC6_0065860-RA	hypothetical protein, conserved	0.27	2000	0	2		0.56863624	109657842846621
230	TcYC6_0016120-RA	hypothetical protein	0.27	2000	0	2		0.56863624	109657842846621
231	TcYC6_0075410-RA	repressor activator protein 1	0.27	2000	0	2		0.56863624	109657842846621
232	TcYC6_0116250-RA	PhoD-like phosphatase, putative	0.27	2000	0	2		0.56863624	109657842846621
233	TcYC6_0036060-RA	catalytic subunit of the vacuolar transporter chaperone 4, putative	< 0.00010	6.2	6	33		#VALUE!	263226821549951
234	TcYC6_0091170-RA	hypothetical protein, conserved	0.0089	6	2	10		205060999	258496250072116
235	TcYC6_0000180-RA	mitochondrial carrier protein, putative	0.025	5	2	7		160205999	232192809488736
236	TcYC6_0045840-RA	hypothetical protein, conserved	0.025	5	2	9		160205999	232192809488736
237	TcYC6_0019140-RA	PX domain containing protein, putative	0.067	4	2	8		11739252	2
238	TcYC6_0018590-RA	glutathione synthetase, putative	0.037	3.7	3	10		143179828	188752527074159
239	TcYC6_0114400-RA	Associated kinase of Tb14-3-3	0.037	3.7	3	8		143179828	188752527074159
240	TcYC6_0024530-RA	inositol 5-phosphatase 1	0.004	3.1	8	23		239794001	163226821549951
241	TcYC6_0062970-RA	hypothetical protein	0.17	3	2	6		0.76955108	158496250072116
242	TcYC6_0096510-RA	hypothetical protein, conserved	0.17	3	2	5		0.76955108	158496250072116
243	TcYC6_0099270-RA	putative formin homology 2 (FH2) domain protein	0.17	3	2	6		0.76955108	158496250072116
244	TcYC6_0115010-RA	N-myristoyl transferase, putative	0.037	2.7	6	13		143179828	143295940727611
245	TcYC6_0063760-RA	mitogen-activated protein kinase 3, putative	0.14	2.7	3	7		0.85387196	143295940727611
246	TcYC6_0075540-RA	ubiquitin carboxyl-terminal hydrolase, putative	0.14	2.7	3	7		0.85387196	143295940727611
247	TcYC6_0046210-RA	poly(p)/ATP NAD kinase, putative	0.14	2.7	3	6		0.85387196	143295940727611
248	TcYC6_0018980-RA	hypothetical protein, conserved	0.053	2.5	6	11		127572413	132192809488736
249	TcYC6_0112640-RA	intraflagellar transport protein 81, putative	0.11	2.5	4	10		0.95860731	132192809488736
250	TcYC6_0071230-RA	Hsp70 protein, putative	0.25	2.5	2	5		0.60205999	132192809488736
251	TcYC6_0018480-RA	vacuolar transporter chaperone, putative	0.25	2.5	2	4		0.60205999	132192809488736
252	TcYC6_0003520-RA	intraflagellar transport protein 122B, putative	0.25	2.5	2	5		0.60205999	132192809488736
253	TcYC6_0113510-RA	hypothetical protein, conserved	0.25	2.5	2	5		0.60205999	132192809488736
254	TcYC6_0124690-RA	Ubiquitin-like modifier-activating enzyme ATG7, putative	0.25	2.5	2	5		0.60205999	132192809488736
255	TcYC6_0125910-RA	hypothetical protein, conserved	0.25	2.5	2	5		0.60205999	132192809488736
256	TcYC6_0108010-RA	Putative intraflagellar transport protein B2	0.25	2.5	2	4		0.60205999	132192809488736
257	TcYC6_0130920-RA	trans-sialidase, Group I, putative	0.25	2.5	2	5		0.60205999	132192809488736
258	TcYC6_0080580-RA	hypothetical protein, conserved	0.25	2.5	2	5		0.60205999	132192809488736
259	TcYC6_0074660-RA	heat shock protein DnaJ	0.25	2.5	2	5		0.60205999	132192809488736
260	TcYC6_0117530-RA	2OG-Fe(II) oxygenase superfamily, putative	0.019	2.4	9	17		17212464	126303440583379
261	TcYC6_0099200-RA	Golgi/lysosome glycoprotein 1, putative	0.014	2.3	10	19		185387196	120163386116965
262	TcYC6_0011620-RA	hypothetical protein, conserved	0.2	2.3	3	6		0.69897	120163386116965
263	TcYC6_0097340-RA	SET domain containing protein, putative	0.2	2.3	3	5		0.69897	120163386116965
264	TcYC6_0072680-RA	hypothetical protein, conserved	0.2	2.3	3	6		0.69897	120163386116965
265	TcYC6_0108450-RA	Scavenger mRNA decapping enzyme C-term binding, putative	0.2	2.3	3	6		0.69897	120163386116965
266	TcYC6_0044410-RA	hypothetical protein	0.2	2.3	3	6		0.69897	120163386116965
267	TcYC6_0018310-RA	ubiquitin/ribosomal protein S27a, putative	0.16	2.2	2	4		0.79588002	113750352374994
268	TcYC6_0015520-RA	hypothetical protein, conserved	0.16	2.2	4	8		0.79588002	113750352374994
269	TcYC6_0053340-RA	Vps23 core domain containing protein, putative	0.16	2.2	4	8		0.79588002	113750352374994
270	TcYC6_0096020-RA	succinate dehydrogenase subunit 7	0.16	2.2	4	7		0.79588002	113750352374994
271	TcYC6_0018250-RA	hypothetical protein, conserved	0.045	2.2	7	17		134678749	113750352374994
272	TcYC6_0019500-RA	fatty acid elongase, putative	0.13	2.2	2	5		0.88605665	113750352374994
273	TcYC6_0018910-RA	Nuclear migration protein nudC, putative	0.027	2.2	10	13		156863624	113750352374994
274	TcYC6_0064200-RA	hypothetical protein, conserved	0.11	2.2	6	10		0.95860731	113750352374994
275	TcYC6_0097790-RA	small glutamine-rich tetratricopeptide repeat protein, putative	0.019	2.1	12	21		17212464	10703893278914
276	TcYC6_0064310-RA	small GTP-binding protein Rab11, putative	0.084	2	6	6		107572071	1
277	TcYC6_0095670-RA	hypothetical protein	0.1	2	8	14		1	1
278	TcYC6_0068490-RA	Autophagy-related protein 24	0.084	2	9	13		107572071	1
279	TcYC6_0092460-RA	SEP domain containing protein, putative	0.15	2	5	11		0.82390874	1
280	TcYC6_0081010-RA	hypothetical protein, conserved	0.18	2	5	10		0.74472749	1
281	TcYC6_0106850-RA	hypothetical protein, conserved	0.23	2	3	7		0.63827216	1
282	TcYC6_0072090-RA	hypothetical protein	0.18	2	5	9		0.74472749	1
283	TcYC6_0074250-RA	Repeat of unknown function (DUF1126)/EF-hand domain pair, putative	0.29	2	3	6		0.537602	1
284	TcYC6_0021670-RA	ATP synthase, putative	0.29	2	3	5		0.537602	1
285	TcYC6_0054160-RA	glycine dehydrogenase [decarboxylating], putative	0.23	2	4	7		0.63827216	1
286	TcYC6_0075560-RA	cleavage and polyadenylation specificity factor, putative	0.23	2	3	6		0.63827216	1
287	TcYC6_0005960-RA	Adaptor protein complex AP-3 subunit beta-3	0.37	2	2	4		0.43179828	1
288	TcYC6_0067770-RA	Casein kinase II	0.18	2	4	8		0.74472749	1
289	TcYC6_0083540-RA	WD domain, G-beta repeat/PFU (PLAA family ubiquitin binding), putative	0.23	2	4	8		0.63827216	1
290	TcYC6_0049810-RA	hypothetical protein, conserved	0.29	2	3	4		0.537602	1
291	TcYC6_0087320-RA	hypothetical protein, conserved	0.29	2	3	6		0.537602	1
292	TcYC6_0013100-RA	Mitochondrial import receptor subunit ATOM46	0.29	2	3	5		0.537602	1
293	TcYC6_0017130-RA	nucleosome assembly protein (NAP), putative	0.37	2	2	4		0.43179828	1
294	TcYC6_0031360-RA	hypothetical protein, conserved	0.37	2	2	3		0.43179828	1
295	TcYC6_0103190-RA	Ran-binding protein 1, putative	0.29	2	2	6		0.537602	1
296	TcYC6_0044720-RA	haloacid dehalogenase hydrolase, putative	0.29	2	3	6		0.537602	1
297	TcYC6_0121530-RA	hypothetical protein, conserved	0.29	2	3	6		0.537602	1
298	TcYC6_0015640-RA	nucleolar RNA helicase II, putative	0.37	2	2	4		0.43179828	1
299	TcYC6_0115740-RA	peroxisomal enoyl-coa hydratase, putative	0.37	2	2	4		0.43179828	1
300	TcYC6_0036040-RA	hypothetical protein, conserved	0.37	2	2	4		0.43179828	1
301	TcYC6_0091430-RA	PX domain containing protein, putative	0.29	2	3	6		0.537602	1
302	TcYC6_0018930-RA	pyridine nucleotide-disulphide oxidoreductase, putative	0.37	2	2	3		0.43179828	1
303	TcYC6_0066440-RA	eukaryotic translation initiation factor eIF2A, putative	0.37	2	2	4		0.43179828	1
304	TcYC6_0034700-RA	60S acidic ribosomal protein, putative	0.37	2	2	3		0.43179828	1
305	TcYC6_0062230-RA	ATPase family associated with various cellular activities (AAA), putative	0.29	2	3	6		0.537602	1
306	TcYC6_0085970-RA	electon transport protein SCO1/SCO2	0.37	2	2	3		0.43179828	1
307	TcYC6_0115500-RA	ATP12 chaperone protein, putative	0.37	2	2	4		0.43179828	1
308	TcYC6_0127070-RA	delta-4 fatty acid desaturase, putative	0.37	2	2	4		0.43179828	1
309	TcYC6_0044340-RA	cell cycle sequence binding phosphoprotein (RBP45), putative	0.37	2	2	3		0.43179828	1
310	TcYC6_0123690-RA	Component of motile flagella 12	0.37	2	2	3		0.43179828	1
311	TcYC6_0049610-RA	hypothetical protein	0.37	2	2	4		0.43179828	1
312	TcYC6_0011170-RA	hypothetical protein	0.37	2	2	4		0.43179828	1
313	TcYC6_0081030-RA	hypothetical protein, conserved	0.37	2	2	3		0.43179828	1
314	TcYC6_0083670-RA	tubulin folding cofactor D, putative	0.37	2	2	4		0.43179828	1
315	TcYC6_0080170-RA	ubiquitin-like protein, putative	0.37	2	2	3		0.43179828	1
316	TcYC6_0110810-RA	hypothetical protein, conserved	0.37	2	2	4		0.43179828	1
317	TcYC6_0115710-RA	hypothetical protein, conserved	0.37	2	2	4		0.43179828	1
318	TcYC6_0007190-RA	aminomethyltransferase, mitochondrial, putative	0.37	2	2	3		0.43179828	1
319	TcYC6_0107210-RA	C-5 sterol desaturase, putative	0.37	2	2	3		0.43179828	1
320	TcYC6_0069430-RA	hypothetical protein, conserved	0.37	2	2	4		0.43179828	1
321	TcYC6_0102120-RA	btb/poz domain containing protein, putative	0.37	2	2	4		0.43179828	1
322	TcYC6_0000630-RA	Ribosome biogenesis protein SLX9, putative	0.37	2	2	2		0.43179828	1
323	TcYC6_0022510-RA	intraflagellar transport protein 172, putative	0.078	1.9	11	21		11079054	0.925999418556223
324	TcYC6_0110700-RA	ubiquitin carboxyl-terminal hydrolase, putative	0.11	1.9	7	14		0.95860731	0.925999418556223
325	TcYC6_0112520-RA	hypothetical protein, conserved	0.14	1.9	8	11		0.85387196	0.925999418556223
326	TcYC6_0041720-RA	cyclophilin, putative	0.14	1.9	5	6		0.85387196	0.925999418556223
327	TcYC6_0080780-RA	stress-inducible protein STI1-like, putative	0.2	1.8	4	8		0.69897	0.84799690655495
328	TcYC6_0084420-RA	hypothetical protein	0.2	1.8	5	10		0.69897	0.84799690655495
329	TcYC6_0111060-RA	Present in the outer mitochondrial membrane proteome 24	0.2	1.8	6	11		0.69897	0.84799690655495
330	TcYC6_0119790-RA	protein phosphatase 2C, putative	0.2	1.8	5	10		0.69897	0.84799690655495
331	TcYC6_0050660-RA	Soluble NSF attachment protein, SNAP, putative	0.2	1.8	6	10		0.69897	0.84799690655495
332	TcYC6_0017670-RA	hypothetical protein, conserved	0.2	1.8	5	7		0.69897	0.84799690655495
333	TcYC6_0022010-RA	hypothetical protein, conserved	0.2	1.8	5	9		0.69897	0.84799690655495
334	TcYC6_0069140-RA	putative ubiquitin-activating enzyme E1	0.048	1.8	17	29		131875876	0.84799690655495
335	TcYC6_0025330-RA	UMP/CMP kinase, putative	0.1	1.8	9	11		1	0.84799690655495
336	TcYC6_0112670-RA	Domain of unknown function (DUF1935), putative	0.25	1.8	5	8		0.60205999	0.84799690655495
337	TcYC6_0043440-RA	hypothetical protein, conserved	0.25	1.8	5	8		0.60205999	0.84799690655495
338	TcYC6_0014120-RA	phosphonopyruvate decarboxylase, putative	0.25	1.8	4	7		0.60205999	0.84799690655495
339	TcYC6_0068020-RA	hypothetical protein, conserved	0.25	1.8	5	7		0.60205999	0.84799690655495
340	TcYC6_0072500-RA	hypothetical protein, conserved	0.25	1.8	5	9		0.60205999	0.84799690655495
341	TcYC6_0111700-RA	mitochondrial protein 99, putative	0.25	1.8	4	8		0.60205999	0.84799690655495
342	TcYC6_0120270-RA	putative Leucine rich repeat	0.25	1.8	5	8		0.60205999	0.84799690655495
343	TcYC6_0014550-RA	carbonic anhydrase-like protein, putative	0.25	1.8	4	7		0.60205999	0.84799690655495
344	TcYC6_0081510-RA	mitochondrial carrier protein, putative	0.25	1.8	5	8		0.60205999	0.84799690655495
345	TcYC6_0119740-RA	hypothetical protein, conserved	0.25	1.8	3	7		0.60205999	0.84799690655495
346	TcYC6_0060350-RA	ser/thr protein phosphatase, putative	0.15	1.8	9	15		0.82390874	0.84799690655495
347	TcYC6_0122110-RA	chaperone DNAJ protein, putative	0.15	1.8	7	12		0.82390874	0.84799690655495
348	TcYC6_0072480-RA	hypothetical protein	0.18	1.8	7	10		0.74472749	0.84799690655495
349	TcYC6_0032510-RA	Domain of unknown function (DUF1767), putative	0.18	1.8	6	9		0.74472749	0.84799690655495
350	TcYC6_0077820-RA	40S ribosomal protein S13, putative	0.31	1.8	3	5		0.50863831	0.84799690655495
351	TcYC6_0070400-RA	Protein of unknown function (DUF2009), putative	0.31	1.8	3	6		0.50863831	0.84799690655495
352	TcYC6_0081330-RA	ubiquitin carboxyl-terminal hydrolase, putative	0.31	1.8	4	7		0.50863831	0.84799690655495
353	TcYC6_0055950-RA	hypothetical protein, conserved	0.31	1.8	4	6		0.50863831	0.84799690655495
354	TcYC6_0066290-RA	vesicle-associated membrane protein, putative	0.31	1.8	3	5		0.50863831	0.84799690655495
355	TcYC6_0074030-RA	vesicular-fusion ATPase-like protein, putative	0.31	1.8	4	7		0.50863831	0.84799690655495
356	TcYC6_0125540-RA	The ARF-like 2 binding protein BART, putative	0.31	1.8	4	6		0.50863831	0.84799690655495
357	TcYC6_0093880-RA	Intraflagellar transport protein 74, putative	0.31	1.8	4	7		0.50863831	0.84799690655495
358	TcYC6_0123840-RA	mRNA turnover protein 4-like, putative	0.31	1.8	4	6		0.50863831	0.84799690655495
359	TcYC6_0028460-RA	proliferative cell nuclear antigen (PCNA), putative	0.13	1.7	7	8		0.88605665	0.765534746362977
360	TcYC6_0047740-RA	TPR repeat, putative	0.22	1.7	7	9		0.65757732	0.765534746362977
361	TcYC6_0089380-RA	twinfilin	0.22	1.7	7	11		0.65757732	0.765534746362977
362	TcYC6_0042390-RA	hypothetical protein, conserved	0.22	1.7	7	10		0.65757732	0.765534746362977
363	TcYC6_0012590-RA	Replication factor A protein 1	0.16	1.7	10	14		0.79588002	0.765534746362977
364	TcYC6_0084390-RA	fatty acyl CoA synthetase 2, putative	0.11	1.7	11	18		0.95860731	0.765534746362977
365	TcYC6_0024870-RA	spermidine synthase, putative	0.19	1.7	7	10		0.7212464	0.765534746362977
366	TcYC6_0054800-RA	hypothetical protein, conserved	0.19	1.7	9	15		0.7212464	0.765534746362977
367	TcYC6_0007890-RA	hypothetical protein, conserved	0.19	1.7	5	7		0.7212464	0.765534746362977
368	TcYC6_0099330-RA	hypothetical protein, conserved	0.27	1.7	6	9		0.56863624	0.765534746362977
369	TcYC6_0000470-RA	glycosyltransferase (GlcNAc), putative	0.27	1.7	6	9		0.56863624	0.765534746362977
370	TcYC6_0046530-RA	hypothetical protein, conserved	0.27	1.7	5	8		0.56863624	0.765534746362977
371	TcYC6_0101270-RA	actyltransferase-like, putative	0.27	1.7	5	6		0.56863624	0.765534746362977
372	TcYC6_0146210-RA	retrotransposon hot spot protein (RHS), putative (fragment)	0.4	1.7	3	2		0.39794001	0.765534746362977
373	TcYC6_0024840-RA	hypothetical protein, conserved	0.27	1.7	6	7		0.56863624	0.765534746362977
374	TcYC6_0032000-RA	endoribonuclease L-PSP (pb5), putative	0.27	1.7	3	4		0.56863624	0.765534746362977
375	TcYC6_0028170-RA	hypothetical protein, conserved	0.4	1.7	3	5		0.39794001	0.765534746362977
376	TcYC6_0008820-RA	SPFH domain / Band 7 family protein, putative	0.4	1.7	3	5		0.39794001	0.765534746362977
377	TcYC6_0120050-RA	hypothetical protein, conserved	0.4	1.7	3	5		0.39794001	0.765534746362977
378	TcYC6_0084320-RA	KREL1	0.4	1.7	3	5		0.39794001	0.765534746362977
379	TcYC6_0044670-RA	hypothetical protein, conserved	0.4	1.7	2	2		0.39794001	0.765534746362977
380	TcYC6_0115610-RA	tubulin-specific chaperone, putative	0.4	1.7	3	4		0.39794001	0.765534746362977
381	TcYC6_0119590-RA	hypothetical protein, conserved	0.4	1.7	3	4		0.39794001	0.765534746362977
382	TcYC6_0035010-RA	hypothetical protein, conserved	0.4	1.7	3	3		0.39794001	0.765534746362977
383	TcYC6_0094210-RA	ccr4-not transcription complex subunit	0.4	1.7	3	5		0.39794001	0.765534746362977
384	TcYC6_0119450-RA	hypothetical protein, conserved	0.4	1.7	3	4		0.39794001	0.765534746362977
385	TcYC6_0079740-RA	intraflagellar transport protein 122, putative	0.4	1.7	3	5		0.39794001	0.765534746362977
386	TcYC6_0076330-RA	small nuclear ribonucleoprotein protein, putative	0.4	1.7	2	3		0.39794001	0.765534746362977
387	TcYC6_0113830-RA	hypothetical protein, conserved	0.4	1.7	2	4		0.39794001	0.765534746362977
388	TcYC6_0042560-RA	methyltransferase domain containing protein, putative	0.4	1.7	3	4		0.39794001	0.765534746362977
389	TcYC6_0080830-RA	hypothetical protein, conserved	0.4	1.7	3	4		0.39794001	0.765534746362977
390	TcYC6_0085490-RA	BSD domain containing protein, putative	0.4	1.7	3	5		0.39794001	0.765534746362977
391	TcYC6_0018540-RA	RNA editing 3' terminal uridylyl transferase 1	0.4	1.7	2	5		0.39794001	0.765534746362977
392	TcYC6_0007130-RA	60S ribosomal protein L34, putative	0.4	1.7	2	3		0.39794001	0.765534746362977
393	TcYC6_0096230-RA	hypothetical protein, conserved	0.4	1.7	3	5		0.39794001	0.765534746362977
394	TcYC6_0125920-RA	hypothetical protein, conserved	0.4	1.7	3	5		0.39794001	0.765534746362977
395	TcYC6_0071550-RA	hypothetical protein, conserved	0.4	1.7	3	5		0.39794001	0.765534746362977
396	TcYC6_0121090-RA	cytochrome oxidase subunit IX, putative	0.4	1.7	2	3		0.39794001	0.765534746362977
397	TcYC6_0050630-RA	hypothetical protein, conserved	0.4	1.7	3	5		0.39794001	0.765534746362977
398	TcYC6_0023240-RA	Domain of unknown function (DUF4042), putative	0.4	1.7	3	5		0.39794001	0.765534746362977
399	TcYC6_0045380-RA	cysteine protease, putative	0.4	1.7	2	5		0.39794001	0.765534746362977
400	TcYC6_0118050-RA	Serine/threonine-protein phosphatase 2A, putative	0.4	1.7	3	4		0.39794001	0.765534746362977
401	TcYC6_0010170-RA	hypothetical protein, conserved	0.13	1.6	9	13		0.88605665	0.678071905112638
402	TcYC6_0045780-RA	protein arginine n-methyltransferase 7	0.17	1.6	8	13		0.76955108	0.678071905112638
403	TcYC6_0015600-RA	kinetoplastid-specific phospho-protein phosphatase, putative	0.12	1.6	15	19		0.92081875	0.678071905112638
404	TcYC6_0019610-RA	proline racemase	0.23	1.6	6	11		0.63827216	0.678071905112638
405	TcYC6_0050010-RA	hypothetical protein, conserved	0.23	1.6	7	13		0.63827216	0.678071905112638
406	TcYC6_0101330-RA	60S ribosomal protein L18, putative	0.23	1.6	6	8		0.63827216	0.678071905112638
407	TcYC6_0041940-RA	hypothetical protein, conserved	0.23	1.6	5	7		0.63827216	0.678071905112638
408	TcYC6_0024890-RA	60S ribosomal protein L11, putative	0.23	1.6	7	9		0.63827216	0.678071905112638
409	TcYC6_0109250-RA	LETM1 and EF-hand domain-containing protein 1, putative	0.23	1.6	7	11		0.63827216	0.678071905112638
410	TcYC6_0072780-RA	aminopeptidase, putative,metallo-peptidase, Clan MF, Family M17, putative	0.097	1.6	15	20		101322827	0.678071905112638
411	TcYC6_0094890-RA	2-hydroxy-3-oxopropionate reductase, putative	0.21	1.6	8	12		0.67778071	0.678071905112638
412	TcYC6_0107970-RA	putative membrane associated protein	0.33	1.6	5	8		0.48148606	0.678071905112638
413	TcYC6_0024900-RA	ADP-ribosylation factor, putative	0.33	1.6	4	5		0.48148606	0.678071905112638
414	TcYC6_0110090-RA	dihydrolipoamide dehydrogenase, putative	0.33	1.6	4	6		0.48148606	0.678071905112638
415	TcYC6_0042280-RA	Vta1 like, putative	0.33	1.6	5	7		0.48148606	0.678071905112638
416	TcYC6_0107680-RA	DNA-directed RNA polymerase II subunit 2, putative	0.33	1.6	5	7		0.48148606	0.678071905112638
417	TcYC6_0123050-RA	adenylyl cyclase-associated protein, putative	0.33	1.6	4	7		0.48148606	0.678071905112638
418	TcYC6_0112660-RA	CS domain containing protein, putative	0.33	1.6	4	7		0.48148606	0.678071905112638
419	TcYC6_0030360-RA	hypothetical protein, conserved	0.16	1.6	9	12		0.79588002	0.678071905112638
420	TcYC6_0046500-RA	ubiquinol-cytochrome c reductase complex 14kD subunit, putative	0.29	1.6	5	7		0.537602	0.678071905112638
421	TcYC6_0062440-RA	hypothetical protein, conserved	0.29	1.6	5	8		0.537602	0.678071905112638
422	TcYC6_0114210-RA	intraflagellar transport protein 80	0.29	1.6	6	11		0.537602	0.678071905112638
423	TcYC6_0062290-RA	ubiquitin-conjugating enzyme E2, putative	0.29	1.6	3	4		0.537602	0.678071905112638
424	TcYC6_0112970-RA	WD domain, G-beta repeat, putative	0.29	1.6	7	10		0.537602	0.678071905112638
425	TcYC6_0064180-RA	basal body component, putative	0.29	1.6	6	9		0.537602	0.678071905112638
426	TcYC6_0016690-RA	vesicular-fusion protein nsf, putative	0.15	1.6	14	21		0.82390874	0.678071905112638
427	TcYC6_0046110-RA	60S ribosomal protein L23a, putative	0.25	1.6	9	11		0.60205999	0.678071905112638
428	TcYC6_0110440-RA	UDP-glucose:glycoprotein glucosyltransferase	0.12	1.5	18	25		0.92081875	0.584962500721156
429	TcYC6_0048970-RA	hypothetical protein, conserved	0.2	1.5	8	11		0.69897	0.584962500721156
430	TcYC6_0114810-RA	hypothetical protein, conserved	0.2	1.5	12	16		0.69897	0.584962500721156
431	TcYC6_0065750-RA	ribose-phosphate pyrophosphokinase, putative	0.16	1.5	13	22		0.79588002	0.584962500721156
432	TcYC6_0018620-RA	calpain-like cysteine peptidase, putative	0.13	1.5	11	12		0.88605665	0.584962500721156
433	TcYC6_0018260-RA	serine hydroxymethyltransferase, putative	0.13	1.5	17	22		0.88605665	0.584962500721156
434	TcYC6_0111000-RA	Serine/threonine-protein kinase NEK7, putative	0.13	1.5	16	18		0.88605665	0.584962500721156
435	TcYC6_0031010-RA	3-ketoacyl-CoA thiolase, putative	0.049	1.5	19	26		130980392	0.584962500721156
436	TcYC6_0066520-RA	glutamine hydrolysing (not ammonia-dependent) carbomoyl phosphate synthase, putative	0.057	1.5	31	45		124412514	0.584962500721156
437	TcYC6_0016320-RA	ARM-like helical domain-containing protein	0.15	1.5	18	26		0.82390874	0.584962500721156
438	TcYC6_0043950-RA	mRNA cap guanine-N7 methyltransferase, putative	0.21	1.5	12	19		0.67778071	0.584962500721156
439	TcYC6_0112820-RA	ascorbate peroxidase, putative	0.23	1.5	12	13		0.63827216	0.584962500721156
440	TcYC6_0099180-RA	cytochrome c1, heme protein, mitochondrial, putative	0.26	1.5	5	6		0.58502665	0.584962500721156
441	TcYC6_0043690-RA	protein associated with differentiation 8, putative	0.26	1.5	8	11		0.58502665	0.584962500721156
442	TcYC6_0007260-RA	eukaryotic translation initiation factor 3 subunit i	0.26	1.5	10	11		0.58502665	0.584962500721156
443	TcYC6_0079610-RA	AmmeMemoRadiSam system protein B, putative	0.3	1.5	7	9		0.52287875	0.584962500721156
444	TcYC6_0064610-RA	Ras-related protein RabX1, putative	0.26	1.5	8	10		0.58502665	0.584962500721156
445	TcYC6_0006560-RA	Protein of unknown function (DUF2009), putative	0.3	1.5	6	9		0.52287875	0.584962500721156
446	TcYC6_0018320-RA	hypothetical protein, conserved	0.3	1.5	7	9		0.52287875	0.584962500721156
447	TcYC6_0095490-RA	pdz domain containing protein, putative	0.35	1.5	6	7		0.45593196	0.584962500721156
448	TcYC6_0103980-RA	inositol polyphosphate 1-phosphatase, putative	0.3	1.5	7	8		0.52287875	0.584962500721156
449	TcYC6_0046070-RA	hypothetical protein	0.35	1.5	5	7		0.45593196	0.584962500721156
450	TcYC6_0071870-RA	Lsm12 protein, putative	0.35	1.5	4	4		0.45593196	0.584962500721156
451	TcYC6_0036470-RA	cyclin 1	0.42	1.5	4	6		0.37675071	0.584962500721156
452	TcYC6_0085630-RA	cytochrome c oxidase subunit V, putative	0.42	1.5	4	5		0.37675071	0.584962500721156
453	TcYC6_0117880-RA	cytochrome oxidase subunit VII	0.42	1.5	4	6		0.37675071	0.584962500721156
454	TcYC6_0123730-RA	PSP1 C-terminal conserved region, putative	0.42	1.5	3	6		0.37675071	0.584962500721156
455	TcYC6_0146650-RA	retrotransposon hot spot (RHS) protein, putative	0.53	1.5	2	3		0.27572413	0.584962500721156
456	TcYC6_0067670-RA	proteasome complex subunit Rpn13 ubiquitin receptor, putative	0.42	1.5	4	5		0.37675071	0.584962500721156
457	TcYC6_0169090-RA	surface protease GP63, putative	0.35	1.5	6	9		0.45593196	0.584962500721156
458	TcYC6_0057130-RA	Ribosome production factor 2-like protein	0.42	1.5	4	6		0.37675071	0.584962500721156
459	TcYC6_0103110-RA	ubiquitin-conjugating enzyme, putative	0.35	1.5	5	6		0.45593196	0.584962500721156
460	TcYC6_0051260-RA	mitochondrial RNA binding complex 1 subunit, putative	0.42	1.5	3	5		0.37675071	0.584962500721156
461	TcYC6_0142840-RA	retrotransposon hot spot (RHS) protein, putative	0.53	1.5	2	2		0.27572413	0.584962500721156
462	TcYC6_0008840-RA	V-type proton ATPase subunit D, putative	0.42	1.5	4	5		0.37675071	0.584962500721156
463	TcYC6_0044350-RA	NGG1 interacting factor 3, putative	0.42	1.5	4	4		0.37675071	0.584962500721156
464	TcYC6_0074970-RA	hypothetical protein, conserved	0.42	1.5	4	5		0.37675071	0.584962500721156
465	TcYC6_0087300-RA	protein phosphatase 2C, putative	0.42	1.5	4	6		0.37675071	0.584962500721156
466	TcYC6_0099060-RA	hypothetical protein	0.42	1.5	4	6		0.37675071	0.584962500721156
467	TcYC6_0117320-RA	SET domain containing protein, putative	0.42	1.5	4	5		0.37675071	0.584962500721156
468	TcYC6_0111400-RA	inorganic pyrophosphatase, putative	0.53	1.5	2	3		0.27572413	0.584962500721156
469	TcYC6_0103080-RA	Kinesin-13 5, putative	0.42	1.5	4	5		0.37675071	0.584962500721156
470	TcYC6_0114770-RA	putative intraflagellar transport protein 140	0.42	1.5	4	6		0.37675071	0.584962500721156
471	TcYC6_0099590-RA	Uncharacterised protein family (UPF0172), putative	0.42	1.5	4	6		0.37675071	0.584962500721156
472	TcYC6_0115640-RA	btb/poz domain containing protein, putative	0.42	1.5	4	4		0.37675071	0.584962500721156
473	TcYC6_0044700-RA	Histone H2B variant V	0.42	1.5	3	4		0.37675071	0.584962500721156
474	TcYC6_0013120-RA	hypothetical protein, conserved	0.42	1.5	4	6		0.37675071	0.584962500721156
475	TcYC6_0046760-RA	3-keto-dihydrosphingosine reductase	0.42	1.5	4	6		0.37675071	0.584962500721156
476	TcYC6_0115750-RA	RNA-binding protein, putative	0.42	1.5	4	6		0.37675071	0.584962500721156
477	TcYC6_0096060-RA	RNA-binding protein	0.53	1.5	2	3		0.27572413	0.584962500721156
478	TcYC6_0099230-RA	Sec7 domain containing protein, putative	0.53	1.5	2	3		0.27572413	0.584962500721156
479	TcYC6_0049780-RA	hypothetical protein, conserved	0.53	1.5	2	3		0.27572413	0.584962500721156
480	TcYC6_0040480-RA	hypothetical protein, conserved	0.42	1.5	2	5		0.37675071	0.584962500721156
481	TcYC6_0013760-RA	hypothetical protein, conserved	0.53	1.5	2	2		0.27572413	0.584962500721156
482	TcYC6_0025050-RA	hypothetical protein, conserved	0.42	1.5	4	5		0.37675071	0.584962500721156
483	TcYC6_0080210-RA	protein phosphatase 2C, putative	0.53	1.5	2	3		0.27572413	0.584962500721156
484	TcYC6_0070690-RA	Present in the outer mitochondrial membrane proteome 6	0.53	1.5	2	2		0.27572413	0.584962500721156
485	TcYC6_0079920-RA	hypothetical protein, conserved	0.53	1.5	2	3		0.27572413	0.584962500721156
486	TcYC6_0036020-RA	FHA domain containing protein, putative	0.53	1.5	2	3		0.27572413	0.584962500721156
487	TcYC6_0080260-RA	hypothetical protein, conserved	0.53	1.5	2	2		0.27572413	0.584962500721156
488	TcYC6_0053870-RA	hypothetical protein, conserved	0.53	1.5	2	3		0.27572413	0.584962500721156
489	TcYC6_0110560-RA	hypothetical protein, conserved	0.53	1.5	2	3		0.27572413	0.584962500721156
490	TcYC6_0072840-RA	hypothetical protein	0.53	1.5	2	3		0.27572413	0.584962500721156
491	TcYC6_0017360-RA	putative developmentally regulated phosphoprotein	0.53	1.5	2	2		0.27572413	0.584962500721156
492	TcYC6_0093190-RA	prefoldin, putative	0.53	1.5	2	3		0.27572413	0.584962500721156
493	TcYC6_0070720-RA	hypothetical protein, conserved	0.53	1.5	2	3		0.27572413	0.584962500721156
494	TcYC6_0111680-RA	hypothetical protein, conserved	0.53	1.5	2	2		0.27572413	0.584962500721156
495	TcYC6_0100140-RA	hypothetical protein, conserved	0.53	1.5	2	3		0.27572413	0.584962500721156
496	TcYC6_0054060-RA	LEM3 (ligand-effect modulator 3) family / CDC50 family, putative	0.53	1.5	2	3		0.27572413	0.584962500721156
497	TcYC6_0119290-RA	hypothetical protein, conserved	0.53	1.5	2	3		0.27572413	0.584962500721156
498	TcYC6_0077120-RA	signal recognition particle receptor beta subunit, putative	0.53	1.5	2	3		0.27572413	0.584962500721156
499	TcYC6_0117210-RA	hypothetical protein, conserved	0.53	1.5	2	2		0.27572413	0.584962500721156
500	TcYC6_0019110-RA	hypothetical protein, conserved	0.53	1.5	2	3		0.27572413	0.584962500721156
501	TcYC6_0112650-RA	Regulator of Vps4 activity in the MVB pathway, putative	0.53	1.5	2	3		0.27572413	0.584962500721156
502	TcYC6_0074100-RA	hypothetical protein, conserved	0.53	1.5	2	3		0.27572413	0.584962500721156
503	TcYC6_0109600-RA	hypothetical protein, conserved	0.53	1.5	2	3		0.27572413	0.584962500721156
504	TcYC6_0040180-RA	hypothetical protein, conserved	0.53	1.5	2	2		0.27572413	0.584962500721156
505	TcYC6_0012810-RA	hypothetical protein, conserved	0.53	1.5	2	3		0.27572413	0.584962500721156
506	TcYC6_0011980-RA	hypothetical protein	0.53	1.5	2	3		0.27572413	0.584962500721156
507	TcYC6_0113360-RA	actin-related protein 2, putative	0.53	1.5	2	3		0.27572413	0.584962500721156
508	TcYC6_0065790-RA	small ubiquitin protein, putative	0.53	1.5	2	2		0.27572413	0.584962500721156
509	TcYC6_0022620-RA	hypothetical protein, conserved	0.53	1.5	2	3		0.27572413	0.584962500721156
510	TcYC6_0082740-RA	STE/STE11 serine/threonine-protein kinase, putative	0.53	1.5	2	3		0.27572413	0.584962500721156
511	TcYC6_0117260-RA	hypothetical protein, conserved	0.53	1.5	2	2		0.27572413	0.584962500721156
512	TcYC6_0059270-RA	mitochondrial RNA binding complex 1 subunit, putative	0.53	1.5	2	3		0.27572413	0.584962500721156
513	TcYC6_0069680-RA	CRAL/TRIO domain containing protein, putative	0.53	1.5	2	3		0.27572413	0.584962500721156
514	TcYC6_0045880-RA	Double RNA binding domain protein 12	0.53	1.5	2	3		0.27572413	0.584962500721156
515	TcYC6_0113530-RA	WD domain, G-beta repeat, putative	0.53	1.5	2	3		0.27572413	0.584962500721156
516	TcYC6_0081200-RA	hypothetical protein, conserved	0.53	1.5	2	3		0.27572413	0.584962500721156
517	TcYC6_0051410-RA	hypothetical protein, conserved	0.53	1.5	2	3		0.27572413	0.584962500721156
518	TcYC6_0006020-RA	COG (conserved oligomeric Golgi) complex component, COG2/Domain of unknown function (DUF3510), putative	0.53	1.5	2	3		0.27572413	0.584962500721156
519	TcYC6_0045430-RA	protein disulfide isomerase, putative	0.53	1.5	2	3		0.27572413	0.584962500721156
520	TcYC6_0056290-RA	protein farnesyltransferase, putative	0.53	1.5	2	3		0.27572413	0.584962500721156
521	TcYC6_0051810-RA	serine carboxypeptidase S28, putative	0.53	1.5	2	3		0.27572413	0.584962500721156
522	TcYC6_0113080-RA	mitogen activated protein kinase 2, putative	0.53	1.5	2	2		0.27572413	0.584962500721156
523	TcYC6_0084510-RA	Dyggve-Melchior-Clausen syndrome protein, putative	0.53	1.5	2	3		0.27572413	0.584962500721156
524	TcYC6_0068260-RA	hypothetical protein	0.53	1.5	2	3		0.27572413	0.584962500721156
525	TcYC6_0005610-RA	translation initiation factor 2 subunit, putative	0.53	1.5	2	3		0.27572413	0.584962500721156
526	TcYC6_0065520-RA	AAA domain (dynein-related subfamily)/von Willebrand factor type A domain containing protein, putative	0.53	1.5	2	3		0.27572413	0.584962500721156
527	TcYC6_0077250-RA	guide RNA associated protein 1, putative	0.17	1.5	13	16		0.76955108	0.584962500721156
528	TcYC6_0099560-RA	acetylornithine deacetylase-like, putative	0.17	1.5	15	17		0.76955108	0.584962500721156
529	TcYC6_0119620-RA	urocanate hydratase, putative	0.015	1.5	40	47		182390874	0.584962500721156
530	TcYC6_0095990-RA	ubiquitin fusion degradation protein 2, putative	0.21	1.5	13	18		0.67778071	0.584962500721156
531	TcYC6_0032250-RA	hypothetical protein, conserved	0.24	1.5	12	17		0.61978876	0.584962500721156
532	TcYC6_0079520-RA	40S ribosomal protein S9, putative	0.24	1.5	5	6		0.61978876	0.584962500721156
533	TcYC6_0050610-RA	Nucleoside diphosphate kinase 1	0.24	1.5	7	9		0.61978876	0.584962500721156
534	TcYC6_0064490-RA	hypothetical protein, conserved	0.24	1.5	12	17		0.61978876	0.584962500721156
535	TcYC6_0071290-RA	rotamase, putative	0.24	1.5	10	15		0.61978876	0.584962500721156
536	TcYC6_0115870-RA	citrate synthase, putative	0.16	1.5	16	18		0.79588002	0.584962500721156
537	TcYC6_0075710-RA	pre-mRNA splicing factor 19, putative	0.27	1.5	10	11		0.56863624	0.584962500721156
538	TcYC6_0123300-RA	phosphoribosylpyrophosphate synthetase, putative	0.27	1.5	7	8		0.56863624	0.584962500721156
539	TcYC6_0097600-RA	reticulon domain protein, putative	0.27	1.5	7	7		0.56863624	0.584962500721156
540	TcYC6_0069010-RA	hypothetical protein, conserved	0.31	1.4	9	11		0.50863831	0.485426827170242
541	TcYC6_0119440-RA	hypothetical protein, conserved	0.31	1.4	7	9		0.50863831	0.485426827170242
542	TcYC6_0094260-RA	cysteine peptidase C (CPC), putative	0.19	1.4	9	11		0.7212464	0.485426827170242
543	TcYC6_0100380-RA	phosphoacetylglucosamine mutase, putative	0.25	1.4	12	15		0.60205999	0.485426827170242
544	TcYC6_0071910-RA	isopentenyl-diphosphate delta-isomerase (type II)	0.25	1.4	12	15		0.60205999	0.485426827170242
545	TcYC6_0074960-RA	eukaryotic translation initiation factor 5A	0.36	1.4	4	6		0.4436975	0.485426827170242
546	TcYC6_0007710-RA	Biotin--acetyl-CoA-carboxylase ligase, putative	0.36	1.4	5	5		0.4436975	0.485426827170242
547	TcYC6_0125810-RA	universal minicircle sequence binding protein 2, putative	0.36	1.4	5	7		0.4436975	0.485426827170242
548	TcYC6_0051680-RA	eukaryotic translation initiation factor 3 subunit k	0.36	1.4	7	8		0.4436975	0.485426827170242
549	TcYC6_0126280-RA	phosphomannomutase, putative	0.36	1.4	7	8		0.4436975	0.485426827170242
550	TcYC6_0095860-RA	dTDP-glucose 4,6-dehydratase, putative	0.36	1.4	5	9		0.4436975	0.485426827170242
551	TcYC6_0100560-RA	Domain of unknown function (DUF3437), putative	0.36	1.4	6	9		0.4436975	0.485426827170242
552	TcYC6_0053950-RA	uncharacterized protein, PH0010 family/AmmeMemoRadiSam system protein A, putative	0.36	1.4	7	8		0.4436975	0.485426827170242
553	TcYC6_0099550-RA	lysyl-tRNA synthetase, putative	0.17	1.4	18	25		0.76955108	0.485426827170242
554	TcYC6_0119410-RA	3-oxo-5-alpha-steroid 4-dehydrogenase, putative	0.29	1.4	10	10		0.537602	0.485426827170242
555	TcYC6_0077240-RA	heterogeneous nuclear ribonucleoprotein H/F, putative	0.22	1.4	13	17		0.65757732	0.485426827170242
556	TcYC6_0037100-RA	Uncharacterised protein family (UPF0160), putative	0.26	1.4	12	17		0.58502665	0.485426827170242
557	TcYC6_0074260-RA	hypothetical protein, conserved	0.33	1.4	10	11		0.48148606	0.485426827170242
558	TcYC6_0019120-RA	adenosine 5'-monophosphoramidase, putative	0.33	1.4	6	8		0.48148606	0.485426827170242
559	TcYC6_0023800-RA	hypothetical protein, conserved	0.43	1.4	3	7		0.36653154	0.485426827170242
560	TcYC6_0045440-RA	thioredoxin, putative	0.43	1.4	4	5		0.36653154	0.485426827170242
561	TcYC6_0022820-RA	ribosomal protein L36, putative	0.43	1.4	2	4		0.36653154	0.485426827170242
562	TcYC6_0122830-RA	pseudouridine synthase TruD, putative	0.43	1.4	5	7		0.36653154	0.485426827170242
563	TcYC6_0001630-RA	ribosomal protein L38, putative	0.43	1.4	5	6		0.36653154	0.485426827170242
564	TcYC6_0011370-RA	heat shock protein 70	0.43	1.4	5	7		0.36653154	0.485426827170242
565	TcYC6_0013350-RA	serine/threonine protein phosphatase catalytic subunit, putative	0.43	1.4	5	7		0.36653154	0.485426827170242
566	TcYC6_0007170-RA	hypothetical protein	0.43	1.4	5	7		0.36653154	0.485426827170242
567	TcYC6_0095840-RA	amastin	0.43	1.4	5	6		0.36653154	0.485426827170242
568	TcYC6_0121980-RA	hypothetical protein, conserved	0.43	1.4	4	5		0.36653154	0.485426827170242
569	TcYC6_0021620-RA	vesicle-associated membrane protein, putative	0.43	1.4	5	5		0.36653154	0.485426827170242
570	TcYC6_0046060-RA	hypothetical protein	0.43	1.4	5	7		0.36653154	0.485426827170242
571	TcYC6_0125340-RA	guanylate kinase, putative	0.43	1.4	5	5		0.36653154	0.485426827170242
572	TcYC6_0029370-RA	transportin2-like protein, putative	0.43	1.4	5	7		0.36653154	0.485426827170242
573	TcYC6_0073050-RA	Eukaryotic translation initiation factor 4E-1	0.43	1.4	5	6		0.36653154	0.485426827170242
574	TcYC6_0106480-RA	hypothetical protein, conserved	0.43	1.4	4	6		0.36653154	0.485426827170242
575	TcYC6_0053180-RA	kinetoplast polyadenylation/uridylation factor 2, putative	0.43	1.4	5	6		0.36653154	0.485426827170242
576	TcYC6_0078920-RA	RNA-binding protein, putative	0.43	1.4	4	5		0.36653154	0.485426827170242
577	TcYC6_0004940-RA	mitochondrial DNA polymerase beta, putative	0.19	1.4	19	22		0.7212464	0.485426827170242
578	TcYC6_0012470-RA	ribose 5-phosphate isomerase, putative	0.3	1.4	6	10		0.52287875	0.485426827170242
579	TcYC6_0103770-RA	3-methylcrotonyl-CoA carboxylase, putative	0.3	1.4	11	14		0.52287875	0.485426827170242
580	TcYC6_0105350-RA	3,2-trans-enoyl-CoA isomerase, mitochondrial precursor, putative	0.3	1.4	8	9		0.52287875	0.485426827170242
581	TcYC6_0080140-RA	Elongation factor G1, mitochondrial, putative	0.22	1.4	16	20		0.65757732	0.485426827170242
582	TcYC6_0017060-RA	cysteine peptidase, Clan CA, family C2, putative	0.21	1.4	16	19		0.67778071	0.485426827170242
583	TcYC6_0007230-RA	glycyl-tRNA synthetase, putative	0.27	1.4	14	19		0.56863624	0.485426827170242
584	TcYC6_0053510-RA	hypothetical protein, conserved	0.27	1.4	12	14		0.56863624	0.485426827170242
585	TcYC6_0126920-RA	serine peptidase, Clan SC, Family S9B	0.38	1.4	8	11		0.4202164	0.485426827170242
586	TcYC6_0043230-RA	protein transport protein SEC61 subunit alpha, putative	0.38	1.4	7	8		0.4202164	0.485426827170242
587	TcYC6_0025120-RA	ubiquitin-conjugating enzyme E2, putative	0.38	1.4	5	7		0.4202164	0.485426827170242
588	TcYC6_0103940-RA	serine/threonine-protein kinase a, putative	0.38	1.4	8	10		0.4202164	0.485426827170242
589	TcYC6_0067320-RA	calcium motive p-type ATPase, putative	0.38	1.4	7	10		0.4202164	0.485426827170242
590	TcYC6_0074800-RA	peptidyl-prolyl cis-trans isomerase, putative	0.19	1.4	9	8		0.7212464	0.485426827170242
591	TcYC6_0116750-RA	pyruvate dehydrogenase E1 alpha subunit, putative	0.25	1.4	12	14		0.60205999	0.485426827170242
592	TcYC6_0049510-RA	60S ribosomal protein L8, putative	0.25	1.4	12	12		0.60205999	0.485426827170242
593	TcYC6_0028450-RA	glutaminyl-tRNA synthetase, putative	0.18	1.4	22	26		0.74472749	0.485426827170242
594	TcYC6_0007340-RA	14-3-3 protein 1, putative	0.23	1.4	13	16		0.63827216	0.485426827170242
595	TcYC6_0078190-RA	beta prime cop protein, putative	0.23	1.4	20	24		0.63827216	0.485426827170242
596	TcYC6_0124640-RA	hypothetical protein, conserved	0.34	1.4	11	15		0.46852108	0.485426827170242
597	TcYC6_0078710-RA	3-ketoacyl-CoA reductase, putative	0.34	1.4	8	11		0.46852108	0.485426827170242
598	TcYC6_0024710-RA	hypothetical protein, conserved	0.34	1.4	8	9		0.46852108	0.485426827170242
599	TcYC6_0080470-RA	proteasome subunit beta type-2, putative	0.34	1.4	8	8		0.46852108	0.485426827170242
600	TcYC6_0043620-RA	anion-transporting ATPase-like, putative	0.34	1.4	10	11		0.46852108	0.485426827170242
601	TcYC6_0100010-RA	60S ribosomal protein L7a, putative	0.28	1.4	14	17		0.55284197	0.485426827170242
602	TcYC6_0119230-RA	Eukaryotic translation initiation factor 3 subunit F	0.28	1.4	13	13		0.55284197	0.485426827170242
603	TcYC6_0120630-RA	AGC essential kinase 1	0.28	1.4	14	15		0.55284197	0.485426827170242
604	TcYC6_0012630-RA	DNA topoisomerase III, putative	0.16	1.4	25	27		0.79588002	0.485426827170242
605	TcYC6_0020210-RA	hypothetical protein, conserved	0.26	1.4	15	18		0.58502665	0.485426827170242
606	TcYC6_0075220-RA	U-rich RNA-binding protein UBP-2	0.26	1.4	6	8		0.58502665	0.485426827170242
607	TcYC6_0023270-RA	hypoxanthine-guanine phosphoribosyltransferase, putative	0.26	1.4	12	15		0.58502665	0.485426827170242
608	TcYC6_0114060-RA	nucleosome assembly protein, putative	0.26	1.4	13	16		0.58502665	0.485426827170242
609	TcYC6_0117000-RA	P-type H+-ATPase, putative	0.12	1.3	36	38		0.92081875	0.37851162325373
610	TcYC6_0053380-RA	nuclease-like/Tudor domain containing protein, putative	0.26	1.3	19	22		0.58502665	0.37851162325373
611	TcYC6_0117240-RA	cytochrome P450, putative	0.31	1.3	13	15		0.50863831	0.37851162325373
612	TcYC6_0113990-RA	arginase, putative	0.31	1.3	10	13		0.50863831	0.37851162325373
613	TcYC6_0034920-RA	ATP-dependent protease ATPase subunit HslU1, putative	0.29	1.3	14	17		0.537602	0.37851162325373
614	TcYC6_0072160-RA	phosphoribosylpyrophosphate synthetase, putative	0.31	1.3	13	15		0.50863831	0.37851162325373
615	TcYC6_0083450-RA	lysophospholipase, putative	0.35	1.3	9	13		0.45593196	0.37851162325373
616	TcYC6_0065990-RA	iron superoxide dismutase A, mitochondrial	0.35	1.3	9	9		0.45593196	0.37851162325373
617	TcYC6_0100700-RA	hypothetical protein, conserved	0.35	1.3	8	9		0.45593196	0.37851162325373
618	TcYC6_0019180-RA	Thioredoxin-like, putative	0.31	1.3	9	10		0.50863831	0.37851162325373
619	TcYC6_0108320-RA	cofilin/actin depolymerizing factor, putative	0.35	1.3	6	7		0.45593196	0.37851162325373
620	TcYC6_0041800-RA	WD domain, G-beta repeat, putative	0.35	1.3	11	14		0.45593196	0.37851162325373
621	TcYC6_0022680-RA	metallo-peptidase, Clan MG, Family M24	0.35	1.3	10	11		0.45593196	0.37851162325373
622	TcYC6_0005840-RA	kinesin-D	0.39	1.3	9	10		0.40893539	0.37851162325373
623	TcYC6_0045920-RA	hypothetical protein, conserved	0.35	1.3	11	14		0.45593196	0.37851162325373
624	TcYC6_0063720-RA	ribonuclease mar1, putative	0.39	1.3	7	8		0.40893539	0.37851162325373
625	TcYC6_0121850-RA	hypothetical protein, conserved	0.39	1.3	7	9		0.40893539	0.37851162325373
626	TcYC6_0071940-RA	metallo- peptidase, Clan M- Family M48	0.39	1.3	8	11		0.40893539	0.37851162325373
627	TcYC6_0076700-RA	Mitochondrial-processing peptidase subunit alpha	0.44	1.3	4	7		0.35654732	0.37851162325373
628	TcYC6_0078980-RA	mitogen-activated protein kinase 11, putative	0.44	1.3	6	8		0.35654732	0.37851162325373
629	TcYC6_0064220-RA	hypothetical protein, conserved	0.44	1.3	6	8		0.35654732	0.37851162325373
630	TcYC6_0030280-RA	V-type proton ATPase subunit a, putative	0.44	1.3	4	6		0.35654732	0.37851162325373
631	TcYC6_0013460-RA	ribosomal protein S26, putative	0.39	1.3	5	5		0.40893539	0.37851162325373
632	TcYC6_0078220-RA	60S ribosomal protein L44	0.44	1.3	5	6		0.35654732	0.37851162325373
633	TcYC6_0013770-RA	putative 5'-3' exoribonuclease A	0.54	1.3	2	4		0.26760624	0.37851162325373
634	TcYC6_0022100-RA	60S ribosomal protein L37a, putative	0.44	1.3	3	4		0.35654732	0.37851162325373
635	TcYC6_0110280-RA	Fumarate hydratase class I, cytosolic	0.44	1.3	6	8		0.35654732	0.37851162325373
636	TcYC6_0043870-RA	cytochrome b5	0.44	1.3	3	3		0.35654732	0.37851162325373
637	TcYC6_0015700-RA	paraflagellar rod component Par4	0.39	1.3	9	10		0.40893539	0.37851162325373
638	TcYC6_0025070-RA	tRNA import complex component, putative	0.54	1.3	3	3		0.26760624	0.37851162325373
639	TcYC6_0074040-RA	cysteine desulfurase, putative	0.44	1.3	6	7		0.35654732	0.37851162325373
640	TcYC6_0006520-RA	Domain of unknown function (DUF3846)/TPR repeat, putative	0.54	1.3	2	3		0.26760624	0.37851162325373
641	TcYC6_0048640-RA	ATP-dependent RNA helicase, putative	0.54	1.3	3	3		0.26760624	0.37851162325373
642	TcYC6_0014410-RA	ribosomal protein S29, putative	0.54	1.3	3	3		0.26760624	0.37851162325373
643	TcYC6_0101190-RA	lectin, putative	0.54	1.3	3	3		0.26760624	0.37851162325373
644	TcYC6_0024680-RA	hypothetical protein, conserved	0.54	1.3	3	4		0.26760624	0.37851162325373
645	TcYC6_0027680-RA	hypothetical protein, conserved	0.54	1.3	3	4		0.26760624	0.37851162325373
646	TcYC6_0086760-RA	hypothetical protein, conserved	0.54	1.3	3	4		0.26760624	0.37851162325373
647	TcYC6_0110190-RA	hypothetical protein, conserved	0.54	1.3	3	4		0.26760624	0.37851162325373
648	TcYC6_0028290-RA	ubiquitin hydrolase	0.54	1.3	3	4		0.26760624	0.37851162325373
649	TcYC6_0057100-RA	hypothetical protein	0.54	1.3	3	3		0.26760624	0.37851162325373
650	TcYC6_0074340-RA	hypothetical protein, conserved	0.54	1.3	3	3		0.26760624	0.37851162325373
651	TcYC6_0084300-RA	DNA-damage inducible protein DDI1-like protein, putative	0.54	1.3	3	3		0.26760624	0.37851162325373
652	TcYC6_0016740-RA	transcription elongation factor 1-like	0.54	1.3	2	4		0.26760624	0.37851162325373
653	TcYC6_0013440-RA	hypothetical protein, conserved	0.54	1.3	2	4		0.26760624	0.37851162325373
654	TcYC6_0083040-RA	Glutathione S-transferase, C-terminal domain containing protein, putative	0.54	1.3	3	4		0.26760624	0.37851162325373
655	TcYC6_0040580-RA	rhodanese-like domain containing protein, putative	0.54	1.3	3	3		0.26760624	0.37851162325373
656	TcYC6_0070200-RA	4E-interacting protein, putative	0.54	1.3	3	4		0.26760624	0.37851162325373
657	TcYC6_0095230-RA	hypothetical protein, conserved	0.54	1.3	2	4		0.26760624	0.37851162325373
658	TcYC6_0053220-RA	exportin 1, putative	0.54	1.3	3	4		0.26760624	0.37851162325373
659	TcYC6_0068330-RA	helicase, putative	0.54	1.3	3	4		0.26760624	0.37851162325373
660	TcYC6_0085860-RA	Engulfment and cell motility domain-containing protein	0.54	1.3	3	4		0.26760624	0.37851162325373
661	TcYC6_0114270-RA	Sarcalumenin, putative	0.54	1.3	3	3		0.26760624	0.37851162325373
662	TcYC6_0121640-RA	protein-l-isoaspartate o-methyltransferase, putative	0.54	1.3	3	4		0.26760624	0.37851162325373
663	TcYC6_0123070-RA	emp24/gp25L/p24 family/GOLD, putative	0.54	1.3	3	4		0.26760624	0.37851162325373
664	TcYC6_0060040-RA	arginine N-methyltransferase, putative	0.54	1.3	3	2		0.26760624	0.37851162325373
665	TcYC6_0018450-RA	PQ loop repeat, putative	0.54	1.3	2	3		0.26760624	0.37851162325373
666	TcYC6_0047940-RA	cytidine deaminase-like protein	0.54	1.3	2	4		0.26760624	0.37851162325373
667	TcYC6_0011190-RA	glucosamine 6-phosphate n-acetyltransferase, putative	0.54	1.3	3	4		0.26760624	0.37851162325373
668	TcYC6_0055300-RA	WW domain containing protein, putative	0.54	1.3	3	4		0.26760624	0.37851162325373
669	TcYC6_0175340-RA	hypothetical protein, conserved	0.54	1.3	3	4		0.26760624	0.37851162325373
670	TcYC6_0046550-RA	hypothetical protein, conserved	0.54	1.3	3	3		0.26760624	0.37851162325373
671	TcYC6_0075440-RA	RNA-binding protein, putative	0.54	1.3	2	3		0.26760624	0.37851162325373
672	TcYC6_0111570-RA	hypothetical protein, conserved	0.54	1.3	3	4		0.26760624	0.37851162325373
673	TcYC6_0022580-RA	aspartyl-tRNA synthetase, putative	0.54	1.3	3	4		0.26760624	0.37851162325373
674	TcYC6_0086950-RA	DnaJ domain containing protein, putative	0.54	1.3	3	2		0.26760624	0.37851162325373
675	TcYC6_0127710-RA	putative RNA editing 3' terminal uridylyl transferase 1	0.54	1.3	3	3		0.26760624	0.37851162325373
676	TcYC6_0102550-RA	leucyl-tRNA synthetase, putative	0.15	1.3	33	40		0.82390874	0.37851162325373
677	TcYC6_0115110-RA	pyruvate kinase 2, putative	0.17	1.3	24	27		0.76955108	0.37851162325373
678	TcYC6_0013150-RA	ribonucleoside-diphosphate reductase large chain	0.25	1.3	20	24		0.60205999	0.37851162325373
679	TcYC6_0123310-RA	NADH dehydrogenase, putative	0.29	1.3	17	16		0.537602	0.37851162325373
680	TcYC6_0100540-RA	hypothetical protein, conserved	0.29	1.3	16	21		0.537602	0.37851162325373
681	TcYC6_0114380-RA	metallo-peptidase, Clan MG, Family M24	0.29	1.3	14	15		0.537602	0.37851162325373
682	TcYC6_0012930-RA	haloacid dehalogenase-like hydrolase, putative	0.21	1.3	17	17		0.67778071	0.37851162325373
683	TcYC6_0125780-RA	proteasome subunit alpha type-1, putative	0.32	1.3	10	11		0.49485002	0.37851162325373
684	TcYC6_0006040-RA	eukaryotic translation initiation factor 4 gamma 4	0.36	1.3	12	13		0.4436975	0.37851162325373
685	TcYC6_0019050-RA	proteasome alpha 3 subunit, putative	0.36	1.3	13	11		0.4436975	0.37851162325373
686	TcYC6_0084340-RA	putative tricarboxylate carrier	0.36	1.3	8	10		0.4436975	0.37851162325373
687	TcYC6_0097630-RA	C-1-tetrahydrofolate synthase, cytoplasmic, putative	0.36	1.3	11	15		0.4436975	0.37851162325373
688	TcYC6_0121820-RA	ATP-binding cassette protein subfamily G	0.36	1.3	11	13		0.4436975	0.37851162325373
689	TcYC6_0094080-RA	alanyl-tRNA synthetase, putative	0.23	1.3	26	34		0.63827216	0.37851162325373
690	TcYC6_0042400-RA	methylthioadenosine phosphorylase, putative	0.24	1.3	14	12		0.61978876	0.37851162325373
691	TcYC6_0117150-RA	gamma-glutamylcysteine synthetase, putative	0.3	1.3	15	17		0.52287875	0.37851162325373
692	TcYC6_0012260-RA	putative Mitochondrial import receptor subunit ATOM69	0.4	1.3	8	11		0.39794001	0.37851162325373
693	TcYC6_0099250-RA	putative nonspecific lipid-transfer protein	0.4	1.3	7	9		0.39794001	0.37851162325373
694	TcYC6_0051970-RA	Ras-related protein RAB2B, putative	0.4	1.3	8	8		0.39794001	0.37851162325373
695	TcYC6_0079100-RA	NAD(P)-dependent oxidoreductase, putative	0.4	1.3	8	10		0.39794001	0.37851162325373
696	TcYC6_0098670-RA	UV excision repair RAD23-like protein, putative	0.4	1.3	8	8		0.39794001	0.37851162325373
697	TcYC6_0054530-RA	succinate dehydrogenase subunit	0.4	1.3	7	8		0.39794001	0.37851162325373
698	TcYC6_0109090-RA	succinate dehydrogenase flavoprotein subunit	0.26	1.3	21	24		0.58502665	0.37851162325373
699	TcYC6_0012150-RA	Eukaryotic translation initiation factor 3 subunit E	0.33	1.3	15	17		0.48148606	0.37851162325373
700	TcYC6_0045150-RA	electron-transfer-flavoprotein, alpha polypeptide, putative	0.33	1.3	12	12		0.48148606	0.37851162325373
701	TcYC6_0119160-RA	mitochondrial RNA binding complex 1 subunit, putative	0.2	1.3	27	32		0.69897	0.37851162325373
702	TcYC6_0003460-RA	stress-induced protein sti1, putative	0.21	1.3	33	37		0.67778071	0.37851162325373
703	TcYC6_0069460-RA	6-phosphogluconate dehydrogenase, decarboxylating, putative	0.21	1.3	25	24		0.67778071	0.37851162325373
704	TcYC6_0080540-RA	eukaryotic translation initiation factor 3 subunit l	0.36	1.3	11	13		0.4436975	0.37851162325373
705	TcYC6_0025060-RA	mitochondrial carrier protein, putative	0.36	1.3	10	13		0.4436975	0.37851162325373
706	TcYC6_0114290-RA	C-terminal motor kinesin	0.36	1.3	11	15		0.4436975	0.37851162325373
707	TcYC6_0068780-RA	acyl-CoA dehydrogenase, putative	0.45	1.3	7	8		0.34678749	0.37851162325373
708	TcYC6_0109880-RA	hypothetical protein, conserved	0.45	1.3	7	9		0.34678749	0.37851162325373
709	TcYC6_0146470-RA	retrotransposon hot spot protein (RHS), putative (fragment)	0.45	1.3	5	5		0.34678749	0.37851162325373
710	TcYC6_0127680-RA	40S ribosomal protein S24E, putative	0.45	1.3	5	5		0.34678749	0.37851162325373
711	TcYC6_0044600-RA	proteasome beta 3 subunit, putative	0.45	1.3	5	6		0.34678749	0.37851162325373
712	TcYC6_0013250-RA	kinetoplast poly(A) polymerase 1	0.45	1.3	7	9		0.34678749	0.37851162325373
713	TcYC6_0006380-RA	ribosomal protein L29, putative	0.45	1.3	4	4		0.34678749	0.37851162325373
714	TcYC6_0066720-RA	protein tyrosine phosphatase, putative	0.45	1.3	5	5		0.34678749	0.37851162325373
715	TcYC6_0127540-RA	hypothetical protein, conserved	0.45	1.3	7	9		0.34678749	0.37851162325373
716	TcYC6_0017090-RA	calpain-like cysteine peptidase , putative	0.45	1.3	6	5		0.34678749	0.37851162325373
717	TcYC6_0102570-RA	hypothetical protein	0.25	1.3	27	35		0.60205999	0.37851162325373
718	TcYC6_0116560-RA	prolyl-tRNA synthetase, putative	0.26	1.3	25	27		0.58502665	0.37851162325373
719	TcYC6_0073450-RA	arginyl-tRNA synthetase, putative	0.32	1.3	20	26		0.49485002	0.37851162325373
720	TcYC6_0024860-RA	adenylosuccinate lyase, putative	0.41	1.3	11	13		0.38721614	0.37851162325373
721	TcYC6_0100150-RA	eukaryotic translation initiation factor 3 subunit h	0.41	1.3	9	11		0.38721614	0.37851162325373
722	TcYC6_0112360-RA	importin beta-1 subunit, putative	0.41	1.3	9	13		0.38721614	0.37851162325373
723	TcYC6_0119570-RA	thermostable carboxypeptidase 2, putative	0.2	1.3	34	41		0.69897	0.37851162325373
724	TcYC6_0102720-RA	aminopeptidase	0.2	1.3	34	39		0.69897	0.37851162325373
725	TcYC6_0100110-RA	electron transfer flavoprotein-ubiquinone oxidoreductase, putative	0.37	1.3	13	16		0.43179828	0.37851162325373
726	TcYC6_0012200-RA	glycosomal membrane protein, putative	0.37	1.3	9	11		0.43179828	0.37851162325373
727	TcYC6_0127570-RA	succinyl-CoA ligase [GDP-forming] beta-chain, putative	0.19	1.3	22	25		0.7212464	0.37851162325373
728	TcYC6_0113640-RA	signal recognition particle protein, putative	0.35	1.3	15	17		0.45593196	0.37851162325373
729	TcYC6_0120070-RA	succinyl-CoA synthetase alpha subunit, putative	0.22	1.3	20	20		0.65757732	0.37851162325373
730	TcYC6_0070370-RA	polyadenylate-binding protein, putative	0.21	1.3	24	26		0.67778071	0.37851162325373
731	TcYC6_0054780-RA	transaldolase, putative	0.29	1.2	19	24		0.537602	0.263034405833794
732	TcYC6_0019440-RA	Bifunctional NAD(P)H-hydrate repair enzyme	0.31	1.2	18	20		0.50863831	0.263034405833794
733	TcYC6_0025450-RA	P-type H+-ATPase	0.33	1.2	19	23		0.48148606	0.263034405833794
734	TcYC6_0031170-RA	kinesin-C	0.35	1.2	17	19		0.45593196	0.263034405833794
735	TcYC6_0124530-RA	ATP-binding cassette sub-family F member 1, putative	0.35	1.2	18	17		0.45593196	0.263034405833794
736	TcYC6_0028020-RA	40S ribosomal protein S3, putative	0.38	1.2	11	11		0.4202164	0.263034405833794
737	TcYC6_0127360-RA	dihydrolipoamide acetyltransferase precursor, putative	0.38	1.2	13	13		0.4202164	0.263034405833794
738	TcYC6_0114390-RA	mitogen-activated protein kinase kinase kinase, putative	0.38	1.2	11	13		0.4202164	0.263034405833794
739	TcYC6_0074000-RA	guide RNA-binding protein of 21 kDa	0.41	1.2	7	9		0.38721614	0.263034405833794
740	TcYC6_0098420-RA	homoserine kinase	0.41	1.2	8	10		0.38721614	0.263034405833794
741	TcYC6_0121770-RA	protein transport protein SEC23	0.41	1.2	10	12		0.38721614	0.263034405833794
742	TcYC6_0050890-RA	ribosomal protein L27, putative	0.46	1.2	6	6		0.33724217	0.263034405833794
743	TcYC6_0031230-RA	poly(A)-specific ribonuclease PARN, putative	0.46	1.2	8	10		0.33724217	0.263034405833794
744	TcYC6_0017080-RA	calpain-like cysteine peptidase, clan CA, family C2, putative	0.46	1.2	5	5		0.33724217	0.263034405833794
745	TcYC6_0086410-RA	kynureninase, putative	0.46	1.2	7	9		0.33724217	0.263034405833794
746	TcYC6_0055540-RA	cytochrome c, putative	0.46	1.2	4	4		0.33724217	0.263034405833794
747	TcYC6_0002720-RA	U2 splicing auxiliary factor, putative	0.46	1.2	7	7		0.33724217	0.263034405833794
748	TcYC6_0115420-RA	protein kinase, putative	0.46	1.2	6	9		0.33724217	0.263034405833794
749	TcYC6_0071400-RA	TPR repeat/Tetratricopeptide repeat, putative	0.46	1.2	6	8		0.33724217	0.263034405833794
750	TcYC6_0009330-RA	hypothetical protein, conserved	0.46	1.2	8	10		0.33724217	0.263034405833794
751	TcYC6_0050360-RA	protein phosphatase 4, putative	0.54	1.2	4	5		0.26760624	0.263034405833794
752	TcYC6_0056770-RA	prefoldin, putative	0.54	1.2	3	4		0.26760624	0.263034405833794
753	TcYC6_0115430-RA	hypothetical protein, conserved	0.54	1.2	3	5		0.26760624	0.263034405833794
754	TcYC6_0071100-RA	hypothetical protein, conserved	0.54	1.2	4	4		0.26760624	0.263034405833794
755	TcYC6_0136070-RA	trans-sialidase, Group II, putative	0.54	1.2	3	4		0.26760624	0.263034405833794
756	TcYC6_0024220-RA	glycerol-3-phosphate acyltransferase, putative	0.54	1.2	3	5		0.26760624	0.263034405833794
757	TcYC6_0067500-RA	ribosomal protein L15, putative	0.54	1.2	3	3		0.26760624	0.263034405833794
758	TcYC6_0123980-RA	hypothetical protein	0.54	1.2	4	5		0.26760624	0.263034405833794
759	TcYC6_0012300-RA	cullin 2, putative	0.54	1.2	4	5		0.26760624	0.263034405833794
760	TcYC6_0064540-RA	hypothetical protein	0.54	1.2	4	4		0.26760624	0.263034405833794
761	TcYC6_0080400-RA	Integral membrane protein DUF106, putative	0.54	1.2	4	4		0.26760624	0.263034405833794
762	TcYC6_0043100-RA	SKP1-like protein	0.54	1.2	3	4		0.26760624	0.263034405833794
763	TcYC6_0013890-RA	histone H3, putative	0.54	1.2	3	4		0.26760624	0.263034405833794
764	TcYC6_0022870-RA	hypothetical protein, conserved	0.54	1.2	3	3		0.26760624	0.263034405833794
765	TcYC6_0049230-RA	otubain cysteine peptidase, Clan CA, family C65, putative	0.54	1.2	3	5		0.26760624	0.263034405833794
766	TcYC6_0076500-RA	GTP-binding protein, putative	0.54	1.2	4	5		0.26760624	0.263034405833794
767	TcYC6_0048220-RA	Acyl CoA binding protein, putative	0.54	1.2	2	4		0.26760624	0.263034405833794
768	TcYC6_0032940-RA	cysteine proteinase, putative	0.54	1.2	3	3		0.26760624	0.263034405833794
769	TcYC6_0081590-RA	aldo/keto reductase, putative	0.54	1.2	4	5		0.26760624	0.263034405833794
770	TcYC6_0081780-RA	hypothetical protein	0.54	1.2	3	4		0.26760624	0.263034405833794
771	TcYC6_0078740-RA	ribulose-5-phosphate 3-epimerase, putative	0.54	1.2	2	3		0.26760624	0.263034405833794
772	TcYC6_0121540-RA	methyltransferase, putative	0.54	1.2	4	4		0.26760624	0.263034405833794
773	TcYC6_0046330-RA	glutamine synthetase, putative	0.26	1.2	16	18		0.58502665	0.263034405833794
774	TcYC6_0047610-RA	eukaryotic translation initiation factor 3 subunit a	0.3	1.2	23	26		0.52287875	0.263034405833794
775	TcYC6_0066130-RA	hypothetical protein	0.36	1.2	16	17		0.4436975	0.263034405833794
776	TcYC6_0101550-RA	hypothetical protein, conserved	0.39	1.2	6	8		0.40893539	0.263034405833794
777	TcYC6_0115920-RA	alcohol dehydrogenase, putative	0.39	1.2	11	13		0.40893539	0.263034405833794
778	TcYC6_0050100-RA	dihydrolipoyl dehydrogenase, putative	0.27	1.2	24	26		0.56863624	0.263034405833794
779	TcYC6_0069930-RA	hypothetical protein, conserved	0.34	1.2	16	17		0.46852108	0.263034405833794
780	TcYC6_0048790-RA	glycosyltransferase (GlcNAc), putative	0.42	1.2	8	11		0.37675071	0.263034405833794
781	TcYC6_0053230-RA	HECT-domain (ubiquitin-transferase), putative	0.42	1.2	12	14		0.37675071	0.263034405833794
782	TcYC6_0022090-RA	proteasome subunit alpha type-5, putative	0.42	1.2	10	12		0.37675071	0.263034405833794
783	TcYC6_0146690-RA	retrotransposon hot spot (RHS) protein, putative	0.21	1.2	45	53		0.67778071	0.263034405833794
784	TcYC6_0051840-RA	Importin subunit beta-4, putative	0.35	1.2	19	25		0.45593196	0.263034405833794
785	TcYC6_0017150-RA	small myristoylated protein 1-1	0.39	1.2	9	9		0.40893539	0.263034405833794
786	TcYC6_0062910-RA	hypothetical protein, conserved	0.47	1.2	7	9		0.32790214	0.263034405833794
787	TcYC6_0036990-RA	acyl-CoA binding protein, putative	0.47	1.2	8	10		0.32790214	0.263034405833794
788	TcYC6_0043910-RA	amino acid permease/transporter, putative	0.47	1.2	5	5		0.32790214	0.263034405833794
789	TcYC6_0003370-RA	hypothetical protein, conserved	0.47	1.2	9	10		0.32790214	0.263034405833794
790	TcYC6_0018100-RA	glutathione-S-transferase/glutaredoxin, putative	0.37	1.2	15	16		0.43179828	0.263034405833794
791	TcYC6_0053470-RA	phenylalanyl-tRNA synthetase alpha chain, putative	0.37	1.2	16	20		0.43179828	0.263034405833794
792	TcYC6_0119730-RA	metallo-peptidase, Clan MG, Family M24, putative	0.43	1.2	11	15		0.36653154	0.263034405833794
793	TcYC6_0074650-RA	ribokinase	0.43	1.2	11	14		0.36653154	0.263034405833794
794	TcYC6_0103830-RA	peptidase, putative	0.43	1.2	12	16		0.36653154	0.263034405833794
795	TcYC6_0055330-RA	coatomer delta subunit	0.43	1.2	13	14		0.36653154	0.263034405833794
796	TcYC6_0019260-RA	hypothetical protein, conserved	0.43	1.2	8	12		0.36653154	0.263034405833794
797	TcYC6_0121200-RA	protein disulfide isomerase	0.33	1.2	21	23		0.48148606	0.263034405833794
798	TcYC6_0045790-RA	dihydrofolate reductase-thymidylate synthase	0.33	1.2	16	21		0.48148606	0.263034405833794
799	TcYC6_0034640-RA	lysosomal/endosomal membrane protein p67	0.4	1.2	13	13		0.39794001	0.263034405833794
800	TcYC6_0081270-RA	aspartate aminotransferase, mitochondrial, putative	0.29	1.2	24	24		0.537602	0.263034405833794
801	TcYC6_0025510-RA	fructose-1,6-bisphosphatase, cytosolic, putative	0.38	1.2	11	12		0.4202164	0.263034405833794
802	TcYC6_0067040-RA	Galactose oxidase, central domain/Domain of unknown function (DUF4110), putative	0.38	1.2	19	24		0.4202164	0.263034405833794
803	TcYC6_0022780-RA	proteasome regulatory non-ATP-ase subunit 5, putative	0.38	1.2	18	21		0.4202164	0.263034405833794
804	TcYC6_0124540-RA	heat shock protein 85, putative	0.11	1.2	56	62		0.95860731	0.263034405833794
805	TcYC6_0116190-RA	UTP-glucose-1-phosphate uridylyltransferase 2, putative	0.41	1.2	15	18		0.38721614	0.263034405833794
806	TcYC6_0118160-RA	GTP-binding nuclear protein rtb2, putative	0.41	1.2	13	13		0.38721614	0.263034405833794
807	TcYC6_0022120-RA	ATP synthase F1 subunit gamma protein, putative	0.44	1.2	12	11		0.35654732	0.263034405833794
808	TcYC6_0079800-RA	40S ribosomal protein S18, putative	0.44	1.2	9	10		0.35654732	0.263034405833794
809	TcYC6_0067430-RA	CHAT domain containing protein, putative	0.44	1.2	13	16		0.35654732	0.263034405833794
810	TcYC6_0046040-RA	lanosterol synthase, putative	0.44	1.2	14	15		0.35654732	0.263034405833794
811	TcYC6_0065700-RA	eukaryotic translation initiation factor 2 beta subunit, putative	0.48	1.2	10	10		0.31875876	0.263034405833794
812	TcYC6_0005470-RA	40S ribosomal protein S11, putative	0.48	1.2	7	7		0.31875876	0.263034405833794
813	TcYC6_0028060-RA	succinate dehydrogenase iron-sulfur subunit	0.48	1.2	8	8		0.31875876	0.263034405833794
814	TcYC6_0079840-RA	eukaryotic translation initiation factor 6 (eIF-6), putative	0.48	1.2	8	9		0.31875876	0.263034405833794
815	TcYC6_0074210-RA	isovaleryl-coA dehydrogenase, putative	0.54	1.2	4	5		0.26760624	0.263034405833794
816	TcYC6_0032820-RA	hypothetical protein	0.54	1.2	4	5		0.26760624	0.263034405833794
817	TcYC6_0089880-RA	glycosylphosphatidylinositol (GPI) anchor	0.54	1.2	4	5		0.26760624	0.263034405833794
818	TcYC6_0118000-RA	NPL4 family, putative	0.54	1.2	5	6		0.26760624	0.263034405833794
819	TcYC6_0018720-RA	fatty acid elongase, putative	0.54	1.2	5	5		0.26760624	0.263034405833794
820	TcYC6_0032490-RA	agmatinase, putative	0.54	1.2	4	4		0.26760624	0.263034405833794
821	TcYC6_0073980-RA	intraflagellar transport protein 88	0.54	1.2	4	6		0.26760624	0.263034405833794
822	TcYC6_0028190-RA	60S acidic ribosomal protein, putative	0.54	1.2	2	3		0.26760624	0.263034405833794
823	TcYC6_0126510-RA	transmembrane emp24 domain-containing protein	0.54	1.2	5	5		0.26760624	0.263034405833794
824	TcYC6_0099740-RA	acyl-CoA dehydrogenase, mitochondrial precursor, putative	0.54	1.2	5	6		0.26760624	0.263034405833794
825	TcYC6_0074410-RA	Mitochondrial ATP synthase subunit, putative	0.54	1.2	5	6		0.26760624	0.263034405833794
826	TcYC6_0055900-RA	eukaryotic translation initiation factor 4 gamma 3	0.54	1.2	5	5		0.26760624	0.263034405833794
827	TcYC6_0066060-RA	ADG1, putative	0.54	1.2	3	3		0.26760624	0.263034405833794
828	TcYC6_0070810-RA	hypothetical protein, conserved	0.54	1.2	4	5		0.26760624	0.263034405833794
829	TcYC6_0062220-RA	thioredoxin-like protein, putative	0.54	1.2	4	5		0.26760624	0.263034405833794
830	TcYC6_0086580-RA	sec1 family transport protein, putative	0.54	1.2	5	6		0.26760624	0.263034405833794
831	TcYC6_0123630-RA	hypothetical protein, conserved	0.54	1.2	5	6		0.26760624	0.263034405833794
832	TcYC6_0000870-RA	Mitochondrial SSU ribosomal protein, putative	0.54	1.2	4	5		0.26760624	0.263034405833794
833	TcYC6_0126680-RA	glucokinase	0.35	1.2	17	19		0.45593196	0.263034405833794
834	TcYC6_0028640-RA	putative glutamate dehydrogenase	0.22	1.2	49	54		0.65757732	0.263034405833794
835	TcYC6_0090030-RA	ribosomal protein L3, putative	0.39	1.2	16	18		0.40893539	0.263034405833794
836	TcYC6_0109280-RA	5-histidylcysteine sulfoxide synthase	0.34	1.2	24	29		0.46852108	0.263034405833794
837	TcYC6_0083010-RA	hypothetical protein, conserved	0.41	1.2	17	18		0.38721614	0.263034405833794
838	TcYC6_0086100-RA	methyltransferase domain containing protein, putative	0.41	1.2	16	17		0.38721614	0.263034405833794
839	TcYC6_0175560-RA	ATP-dependent DEAD/H RNA helicase, putative	0.35	1.2	24	27		0.45593196	0.263034405833794
840	TcYC6_0114340-RA	Mitochondrial ADP/ATP carrier protein 5, putative	0.37	1.2	17	17		0.43179828	0.263034405833794
841	TcYC6_0095250-RA	aspartyl-tRNA synthetase, putative	0.44	1.2	15	17		0.35654732	0.263034405833794
842	TcYC6_0083700-RA	transketolase, putative	0.3	1.2	26	27		0.52287875	0.263034405833794
843	TcYC6_0073570-RA	T-complex protein 1, beta subunit, putative	0.32	1.2	29	31		0.49485002	0.263034405833794
844	TcYC6_0105110-RA	calreticulin, putative	0.36	1.2	21	26		0.4436975	0.263034405833794
845	TcYC6_0109720-RA	hypothetical protein	0.34	1.2	25	28		0.46852108	0.263034405833794
846	TcYC6_0121450-RA	prolyl endopeptidase	0.42	1.2	19	23		0.37675071	0.263034405833794
847	TcYC6_0110510-RA	RAB GDP dissociation inhibitor alpha, putative	0.42	1.2	16	17		0.37675071	0.263034405833794
848	TcYC6_0013570-RA	40S ribosomal protein S14, putative	0.42	1.2	8	9		0.37675071	0.263034405833794
849	TcYC6_0119350-RA	pyruvate dehydrogenase E1 beta subunit, putative	0.48	1.2	7	9		0.31875876	0.263034405833794
850	TcYC6_0091270-RA	AP-1 adapter complex gamma subunit, putative	0.48	1.2	10	10		0.31875876	0.263034405833794
851	TcYC6_0000900-RA	glycosyltransferase (GlcNAc), putative	0.48	1.2	10	11		0.31875876	0.263034405833794
852	TcYC6_0013610-RA	ribosomal protein S20, putative	0.48	1.2	7	6		0.31875876	0.263034405833794
853	TcYC6_0115670-RA	aconitase, putative	0.29	1.2	39	43		0.537602	0.263034405833794
854	TcYC6_0057910-RA	putative telomerase component	0.33	1.2	42	46		0.48148606	0.263034405833794
855	TcYC6_0092250-RA	GMP synthase [glutamine-hydrolysing]	0.4	1.2	26	27		0.39794001	0.263034405833794
856	TcYC6_0011990-RA	Vacuolar proton pump subunit B, putative	0.4	1.2	18	21		0.39794001	0.263034405833794
857	TcYC6_0110610-RA	dynamin-1-like protein	0.45	1.2	17	19		0.34678749	0.263034405833794
858	TcYC6_0114580-RA	aldo-keto reductase	0.35	1.2	22	24		0.45593196	0.263034405833794
859	TcYC6_0005700-RA	40S ribosomal protein SA, putative	0.42	1.2	13	13		0.37675071	0.263034405833794
860	TcYC6_0085960-RA	hypothetical protein, conserved	0.36	1.2	34	37		0.4436975	0.263034405833794
861	TcYC6_0126820-RA	sterol 24-c-methyltransferase, putative	0.36	1.2	23	24		0.4436975	0.263034405833794
862	TcYC6_0100160-RA	plasma membrane Ca2+ ATPase	0.41	1.2	27	28		0.38721614	0.263034405833794
863	TcYC6_0125570-RA	translation elongation factor 1-beta, putative	0.45	1.2	11	10		0.34678749	0.263034405833794
864	TcYC6_0092990-RA	hypothetical protein, conserved	0.45	1.2	12	15		0.34678749	0.263034405833794
865	TcYC6_0022860-RA	ribonuclease L inhibitor, putative	0.49	1.2	11	12		0.30980392	0.263034405833794
866	TcYC6_0030480-RA	hypothetical protein, conserved	0.49	1.2	9	8		0.30980392	0.263034405833794
867	TcYC6_0111710-RA	arginine N-methyltransferase, putative	0.49	1.2	11	11		0.30980392	0.263034405833794
868	TcYC6_0068400-RA	Importin 1	0.49	1.2	11	11		0.30980392	0.263034405833794
869	TcYC6_0087980-RA	mitochondrial ATP-dependent zinc metallopeptidase, putative	0.55	1.2	6	7		0.25963731	0.263034405833794
870	TcYC6_0092040-RA	1,2-Dihydroxy-3-keto-5-methylthiopentene dioxygenase, putative	0.55	1.2	6	6		0.25963731	0.263034405833794
871	TcYC6_0027700-RA	NAK family pseudokinase, putative	0.55	1.2	6	5		0.25963731	0.263034405833794
872	TcYC6_0096630-RA	hypothetical protein, conserved	0.55	1.2	5	6		0.25963731	0.263034405833794
873	TcYC6_0126550-RA	tyrosine specific protein phosphatase, putative	0.55	1.2	6	7		0.25963731	0.263034405833794
874	TcYC6_0097590-RA	hypothetical protein, conserved	0.55	1.2	6	7		0.25963731	0.263034405833794
875	TcYC6_0080000-RA	hypothetical protein, conserved	0.55	1.2	5	7		0.25963731	0.263034405833794
876	TcYC6_0032480-RA	rotamase, putative	0.55	1.2	5	7		0.25963731	0.263034405833794
877	TcYC6_0101770-RA	SURF1 family, putative	0.55	1.2	4	5		0.25963731	0.263034405833794
878	TcYC6_0122740-RA	kinetoplast DNA-associated protein, putative	0.55	1.2	4	4		0.25963731	0.263034405833794
879	TcYC6_0114880-RA	Hsp70 protein, putative	0.55	1.2	6	6		0.25963731	0.263034405833794
880	TcYC6_0011810-RA	Eukaryotic translation initiation factor 4E-3	0.55	1.2	6	7		0.25963731	0.263034405833794
881	TcYC6_0018560-RA	hypothetical protein, conserved	0.55	1.2	5	6		0.25963731	0.263034405833794
882	TcYC6_0127880-RA	glutamate dehydrogenase, putative	0.25	1.2	30	30		0.60205999	0.263034405833794
883	TcYC6_0018170-RA	hypothetical protein	0.35	1.2	36	39		0.45593196	0.263034405833794
884	TcYC6_0060380-RA	glutamic--pyruvic transaminase, putative	0.4	1.2	20	21		0.39794001	0.263034405833794
885	TcYC6_0009200-RA	Lupus La protein-like, putative	0.46	1.2	14	11		0.33724217	0.263034405833794
886	TcYC6_0098160-RA	aldehyde dehydrogenase, putative	0.46	1.2	16	19		0.33724217	0.263034405833794
887	TcYC6_0013050-RA	glucose-regulated protein 78, putative	0.28	1.2	52	52		0.55284197	0.263034405833794
888	TcYC6_0034770-RA	ribonucleoprotein p18, mitochondrial precursor, putative	0.49	1.2	6	6		0.30980392	0.263034405833794
889	TcYC6_0095450-RA	histidyl-tRNA synthetase	0.49	1.2	12	13		0.30980392	0.263034405833794
890	TcYC6_0083840-RA	Glycerophosphoryl diester phosphodiesterase family, putative	0.49	1.2	12	13		0.30980392	0.263034405833794
891	TcYC6_0113780-RA	glycosomal malate dehydrogenase, putative	0.49	1.2	9	10		0.30980392	0.263034405833794
892	TcYC6_0012390-RA	tRNA threonylcarbamoyl adenosine modification protein, Sua5/YciO/YrdC/YwlC family, putative	0.49	1.2	10	11		0.30980392	0.263034405833794
893	TcYC6_0112370-RA	enolase	0.36	1.2	27	27		0.4436975	0.263034405833794
894	TcYC6_0111780-RA	serine peptidase, Clan SJ, family S16, putative	0.46	1.1	16	16		0.33724217	0.137503523749935
895	TcYC6_0099210-RA	pitrilysin-like metalloprotease, putative	0.44	1.1	25	25		0.35654732	0.137503523749935
896	TcYC6_0108590-RA	heat shock protein 90, putative	0.37	1.1	31	37		0.43179828	0.137503523749935
897	TcYC6_0090930-RA	V-type ATPase, A subunit, putative	0.45	1.1	19	23		0.34678749	0.137503523749935
898	TcYC6_0034970-RA	putative NADH-cytochrome b5 reductase	0.45	1.1	22	21		0.34678749	0.137503523749935
899	TcYC6_0048010-RA	hypothetical protein, conserved	0.47	1.1	17	21		0.32790214	0.137503523749935
900	TcYC6_0079750-RA	40S ribosomal protein S10, putative	0.47	1.1	9	10		0.32790214	0.137503523749935
901	TcYC6_0121120-RA	eukaryotic translation initiation factor 3 subunit c	0.47	1.1	16	18		0.32790214	0.137503523749935
902	TcYC6_0087960-RA	uracil phosphoribosyltransferase, putative	0.47	1.1	14	14		0.32790214	0.137503523749935
903	TcYC6_0018410-RA	Cold-shock DNA-binding domain containing protein, putative	0.47	1.1	13	13		0.32790214	0.137503523749935
904	TcYC6_0042520-RA	hypothetical protein, conserved	0.5	1.1	11	13		0.30103	0.137503523749935
905	TcYC6_0008340-RA	phosphoenolpyruvate mutase, putative	0.5	1.1	12	13		0.30103	0.137503523749935
906	TcYC6_0101540-RA	hypothetical protein, conserved	0.5	1.1	7	8		0.30103	0.137503523749935
907	TcYC6_0000230-RA	cytochrome b5-dependent oleate desaturase	0.55	1.1	6	6		0.25963731	0.137503523749935
908	TcYC6_0095770-RA	Protein kinase B	0.55	1.1	6	8		0.25963731	0.137503523749935
909	TcYC6_0119510-RA	General negative regulator of transcription subunit 5	0.55	1.1	6	6		0.25963731	0.137503523749935
910	TcYC6_0006410-RA	vacuolar protein sorting-associated protein-like, putative	0.55	1.1	6	8		0.25963731	0.137503523749935
911	TcYC6_0007300-RA	hypothetical protein, conserved	0.55	1.1	6	8		0.25963731	0.137503523749935
912	TcYC6_0125930-RA	aldehyde dehydrogenase	0.55	1.1	7	8		0.25963731	0.137503523749935
913	TcYC6_0092330-RA	hypothetical protein, conserved	0.55	1.1	7	8		0.25963731	0.137503523749935
914	TcYC6_0005830-RA	VHS domain containing protein, putative	0.55	1.1	6	8		0.25963731	0.137503523749935
915	TcYC6_0002770-RA	cytochrome c oxidase assembly protein, putative	0.55	1.1	5	5		0.25963731	0.137503523749935
916	TcYC6_0098830-RA	hypothetical protein, conserved	0.55	1.1	6	6		0.25963731	0.137503523749935
917	TcYC6_0095010-RA	mitochondrial RNA binding protein 1, putative	0.55	1.1	7	7		0.25963731	0.137503523749935
918	TcYC6_0108560-RA	peroxisomal targeting signal 2 receptor, putative	0.55	1.1	5	6		0.25963731	0.137503523749935
919	TcYC6_0076460-RA	trypanothione synthetase	0.4	1.1	27	28		0.39794001	0.137503523749935
920	TcYC6_0021830-RA	ATP-dependent RNA helicase SUB2, putative	0.43	1.1	22	23		0.36653154	0.137503523749935
921	TcYC6_0094830-RA	alkyl-dihydroxyacetone phosphate synthase, putative	0.45	1.1	23	21		0.34678749	0.137503523749935
922	TcYC6_0124460-RA	thiol-dependent reductase 1, putative	0.34	1.1	32	31		0.46852108	0.137503523749935
923	TcYC6_0093230-RA	NADH-cytochrome b5 reductase, putative	0.47	1.1	10	9		0.32790214	0.137503523749935
924	TcYC6_0005340-RA	amidohydrolase, putative	0.47	1.1	14	14		0.32790214	0.137503523749935
925	TcYC6_0095910-RA	hypothetical protein, conserved	0.47	1.1	17	21		0.32790214	0.137503523749935
926	TcYC6_0105230-RA	hypothetical protein	0.39	1.1	29	32		0.40893539	0.137503523749935
927	TcYC6_0125490-RA	Valosin-containing protein, putative	0.35	1.1	53	56		0.45593196	0.137503523749935
928	TcYC6_0022750-RA	hypothetical protein, conserved	0.38	1.1	61	63		0.4202164	0.137503523749935
929	TcYC6_0049070-RA	translation initiation factor	0.45	1.1	25	25		0.34678749	0.137503523749935
930	TcYC6_0119710-RA	2,4-dihydroxyhept-2-ene-1,7-dioic acid aldolase, putative	0.45	1.1	10	9		0.34678749	0.137503523749935
931	TcYC6_0019430-RA	tyrosyl-tRNA synthetase, putative	0.5	1.1	9	13		0.30103	0.137503523749935
932	TcYC6_0021870-RA	choline dehydrogenase, putative	0.5	1.1	15	15		0.30103	0.137503523749935
933	TcYC6_0062510-RA	short chain dehydrogenase, putative	0.5	1.1	10	11		0.30103	0.137503523749935
934	TcYC6_0111240-RA	inosine-adenosine-guanosine-nucleosidehydrolase, putative	0.5	1.1	8	9		0.30103	0.137503523749935
935	TcYC6_0036070-RA	ATP-dependent protease ATPase subunit HslU2	0.5	1.1	13	15		0.30103	0.137503523749935
936	TcYC6_0098360-RA	eukaryotic translation initiation factor 3 subunit d	0.48	1.1	18	19		0.31875876	0.137503523749935
937	TcYC6_0080620-RA	elongation factor 2	0.31	1.1	58	58		0.50863831	0.137503523749935
938	TcYC6_0046080-RA	Putative Phosphatase/Protein of unknown function DUF89, putative	0.48	1.1	22	22		0.31875876	0.137503523749935
939	TcYC6_0000770-RA	glucose-6-phosphate 1-dehydrogenase	0.48	1.1	19	21		0.31875876	0.137503523749935
940	TcYC6_0048920-RA	UDP-sugar pyrophosphorylase	0.55	1.1	7	9		0.25963731	0.137503523749935
941	TcYC6_0028310-RA	Eukaryotic translation initiation factor 4 gamma 2	0.55	1.1	8	9		0.25963731	0.137503523749935
942	TcYC6_0084410-RA	fatty acyl CoA syntetase 1	0.55	1.1	8	9		0.25963731	0.137503523749935
943	TcYC6_0108110-RA	thymine-7-hydroxylase, putative	0.55	1.1	8	8		0.25963731	0.137503523749935
944	TcYC6_0047950-RA	hypothetical protein, conserved	0.55	1.1	6	7		0.25963731	0.137503523749935
945	TcYC6_0044190-RA	Phosphoenolpyruvate carboxykinase, related	0.55	1.1	8	8		0.25963731	0.137503523749935
946	TcYC6_0116620-RA	mitochondrial carrier protein	0.55	1.1	7	8		0.25963731	0.137503523749935
947	TcYC6_0123800-RA	hypothetical protein, conserved	0.48	1.1	22	24		0.31875876	0.137503523749935
948	TcYC6_0146720-RA	retrotransposon hot spot (RHS) protein, putative	0.36	1.1	114	124		0.4436975	0.137503523749935
949	TcYC6_0127740-RA	Flagellar Member 2	0.51	1.1	15	17		0.29242982	0.137503523749935
950	TcYC6_0021840-RA	Mitochondrial ATP synthase subunit, putative	0.51	1.1	13	14		0.29242982	0.137503523749935
951	TcYC6_0050130-RA	chaperonin alpha subunit, putative	0.43	1.1	32	37		0.36653154	0.137503523749935
952	TcYC6_0105770-RA	metallo-peptidase, clan MH, family M18, putative	0.38	1.1	37	38		0.4202164	0.137503523749935
953	TcYC6_0066070-RA	calcium-translocating P-type ATPase	0.44	1.1	36	36		0.35654732	0.137503523749935
954	TcYC6_0107360-RA	cytoskeleton-associated protein CAP5.5, putative	0.44	1.1	37	38		0.35654732	0.137503523749935
955	TcYC6_0083800-RA	3-hydroxy-3-methylglutaryl-CoA synthase, putative	0.46	1.1	24	23		0.33724217	0.137503523749935
956	TcYC6_0043810-RA	metallo-peptidase, Clan MF, Family M17	0.46	1.1	27	28		0.33724217	0.137503523749935
957	TcYC6_0050400-RA	leucine rich repeat protein, putative	0.43	1.1	41	41		0.36653154	0.137503523749935
958	TcYC6_0023210-RA	T-complex protein 1, delta subunit, putative	0.45	1.1	24	29		0.34678749	0.137503523749935
959	TcYC6_0009790-RA	DNA topoisomerase IA, putative	0.49	1.1	25	22		0.30980392	0.137503523749935
960	TcYC6_0115250-RA	hypothetical protein, conserved	0.49	1.1	21	25		0.30980392	0.137503523749935
961	TcYC6_0069990-RA	60S ribosomal protein L23, putative	0.51	1.1	12	14		0.29242982	0.137503523749935
962	TcYC6_0118070-RA	protein transport protein Sec24C	0.51	1.1	14	15		0.29242982	0.137503523749935
963	TcYC6_0031420-RA	aldose 1-epimerase-like protein, putative	0.56	1.1	7	8		0.25181197	0.137503523749935
964	TcYC6_0123640-RA	mitochondrial intermediate peptidase, putative	0.56	1.1	7	8		0.25181197	0.137503523749935
965	TcYC6_0078770-RA	hypothetical protein, conserved	0.56	1.1	9	7		0.25181197	0.137503523749935
966	TcYC6_0061510-RA	hydroxyacylglutathione hydrolase, putative	0.56	1.1	9	9		0.25181197	0.137503523749935
967	TcYC6_0055830-RA	endoplasmic reticulum oxidoreductin	0.56	1.1	6	9		0.25181197	0.137503523749935
968	TcYC6_0007160-RA	transcription factor BTF3, putative	0.56	1.1	5	6		0.25181197	0.137503523749935
969	TcYC6_0080930-RA	pyruvate dehydrogenase (lipoamide) kinase, putative	0.56	1.1	6	9		0.25181197	0.137503523749935
970	TcYC6_0070540-RA	prostaglandin F2alpha synthase	0.38	1.1	42	42		0.4202164	0.137503523749935
971	TcYC6_0098550-RA	3-hydroxy-3-methylglutaryl-CoA reductase	0.5	1.1	16	19		0.30103	0.137503523749935
972	TcYC6_0007830-RA	hypothetical protein, conserved	0.52	1.1	14	18		0.28399666	0.137503523749935
973	TcYC6_0025520-RA	Double RNA binding domain protein 3	0.52	1.1	8	8		0.28399666	0.137503523749935
974	TcYC6_0034820-RA	protein phosphatase 2C, putative	0.52	1.1	12	11		0.28399666	0.137503523749935
975	TcYC6_0000650-RA	glycerate kinase, putative	0.45	1.1	27	27		0.34678749	0.137503523749935
976	TcYC6_0025570-RA	actin 1, putative	0.47	1.1	24	25		0.32790214	0.137503523749935
977	TcYC6_0112720-RA	malate dehydrogenase, putative	0.48	1.1	18	19		0.31875876	0.137503523749935
978	TcYC6_0098470-RA	valyl-tRNA synthetase, putative	0.5	1.1	23	26		0.30103	0.137503523749935
979	TcYC6_0032470-RA	peroxidoxin	0.52	1.1	10	11		0.28399666	0.137503523749935
980	TcYC6_0067590-RA	hypothetical protein, conserved	0.52	1.1	16	18		0.28399666	0.137503523749935
981	TcYC6_0042910-RA	phosphoinositide-specific phospholipase C	0.52	1.1	19	19		0.28399666	0.137503523749935
982	TcYC6_0070230-RA	rab7 GTP binding protein, putative	0.56	1.1	7	8		0.25181197	0.137503523749935
983	TcYC6_0028470-RA	phosphomevalonate kinase protein, putative	0.56	1.1	10	10		0.25181197	0.137503523749935
984	TcYC6_0089940-RA	ribosomal protein S19, putative	0.56	1.1	8	8		0.25181197	0.137503523749935
985	TcYC6_0023180-RA	proteasome alpha 2 subunit, putative	0.56	1.1	7	7		0.25181197	0.137503523749935
986	TcYC6_0054230-RA	eukaryotic translation initiation factor 1A, putative	0.56	1.1	7	9		0.25181197	0.137503523749935
987	TcYC6_0046670-RA	60S ribosomal protein L30, putative	0.56	1.1	6	6		0.25181197	0.137503523749935
988	TcYC6_0046450-RA	2-oxoisovalerate dehydrogenase beta subunit, mitochondrial precursor, putative	0.56	1.1	7	8		0.25181197	0.137503523749935
989	TcYC6_0017040-RA	cysteine peptidase, Clan CA, family C2, putative	0.48	1.1	26	27		0.31875876	0.137503523749935
990	TcYC6_0112710-RA	lysosomal alpha-mannosidase precursor, putative	0.53	1.1	16	16		0.27572413	0.137503523749935
991	TcYC6_0081760-RA	triosephosphate isomerase	0.53	1.1	11	12		0.27572413	0.137503523749935
992	TcYC6_0048680-RA	Mak10 subunit, NatC N(alpha)-terminal acetyltransferase, putative	0.5	1.1	30	30		0.30103	0.137503523749935
993	TcYC6_0004060-RA	delta-1-pyrroline-5-carboxylate dehydrogenase, putative	0.51	1.1	22	22		0.29242982	0.137503523749935
994	TcYC6_0078560-RA	peptidyl-prolyl cis-trans isomerase, putative	0.56	1.1	7	8		0.25181197	0.137503523749935
995	TcYC6_0084270-RA	heat shock protein 70 (hsp70), putative	0.56	1.1	10	11		0.25181197	0.137503523749935
996	TcYC6_0084470-RA	ribosomal protein S7, putative	0.56	1.1	10	9		0.25181197	0.137503523749935
997	TcYC6_0107920-RA	tryptophanyl-tRNA synthetase, putative	0.56	1.1	11	10		0.25181197	0.137503523749935
998	TcYC6_0050230-RA	mitochondrial RNA binding protein, putative	0.56	1.1	8	11		0.25181197	0.137503523749935
999	TcYC6_0014160-RA	mitochondrial RNA binding protein 16	0.56	1.1	7	6		0.25181197	0.137503523749935
1000	TcYC6_0093760-RA	hypothetical protein, conserved	0.56	1.1	11	10		0.25181197	0.137503523749935
1001	TcYC6_0093770-RA	translation initiation factor IF-2, putative	0.56	1.1	9	9		0.25181197	0.137503523749935
1002	TcYC6_0030620-RA	chaperonin/T-complex protein 1 gamma subunit, putative	0.49	1.1	27	28		0.30980392	0.137503523749935
1003	TcYC6_0074940-RA	protein phosphatase 2C, putative	0.53	1.1	19	19		0.27572413	0.137503523749935
1004	TcYC6_0123160-RA	L-2-hydroxyglutarate dehydrogenase, mitochondrial, putative	0.53	1.1	19	21		0.27572413	0.137503523749935
1005	TcYC6_0109350-RA	oxidoreductase, putative	0.52	1.1	19	21		0.28399666	0.137503523749935
1006	TcYC6_0048370-RA	GMP reductase	0.53	1.1	18	17		0.27572413	0.137503523749935
1007	TcYC6_0100840-RA	peptide methionine sulfoxide reductase, putative	0.53	1.1	14	15		0.27572413	0.137503523749935
1008	TcYC6_0100420-RA	splicing factor TSR1, putative	0.56	1.1	10	9		0.25181197	0.137503523749935
1009	TcYC6_0095950-RA	p22 protein precursor, putative	0.56	1.1	9	9		0.25181197	0.137503523749935
1010	TcYC6_0106960-RA	metallo-peptidase, clan MA(E), family M41, putative	0.56	1.1	11	11		0.25181197	0.137503523749935
1011	TcYC6_0044380-RA	seryl-tRNA synthetase	0.51	1.1	32	33		0.29242982	0.137503523749935
1012	TcYC6_0027850-RA	arginine kinase	0.52	1.1	28	29		0.28399666	0.137503523749935
1013	TcYC6_0062350-RA	mitochondrial processing peptidase, beta subunit, putative	0.53	1.1	21	20		0.27572413	0.137503523749935
1014	TcYC6_0106670-RA	vacuolar-type proton translocating pyrophosphatase 1	0.53	1.1	19	18		0.27572413	0.137503523749935
1015	TcYC6_0045140-RA	Component of motile flagella 15	0.54	1.1	21	24		0.26760624	0.137503523749935
1016	TcYC6_0073860-RA	hypothetical protein, conserved	0.57	1.1	11	13		0.24412514	0.137503523749935
1017	TcYC6_0070220-RA	cAMP-dependent protein kinase catalytic subunit 2	0.57	1.1	9	11		0.24412514	0.137503523749935
1018	TcYC6_0045370-RA	Monooxygenase, putative	0.57	1.1	11	11		0.24412514	0.137503523749935
1019	TcYC6_0034780-RA	replication Factor A 28 kDa subunit, putative	0.57	1.1	11	10		0.24412514	0.137503523749935
1020	TcYC6_0043390-RA	hypothetical protein, conserved	0.57	1.1	12	11		0.24412514	0.137503523749935
1021	TcYC6_0113960-RA	metallo- peptidase, Clan MG, Family M24	0.57	1.1	8	10		0.24412514	0.137503523749935
1022	TcYC6_0114690-RA	19S proteasome non-atpase subunit 8	0.57	1.1	8	9		0.24412514	0.137503523749935
1023	TcYC6_0117910-RA	ATP synthase subunit beta, mitochondrial	0.52	1.1	25	26		0.28399666	0.137503523749935
1024	TcYC6_0114670-RA	ATP-dependent RNA helicase HEL67	0.51	1.1	31	32		0.29242982	0.137503523749935
1025	TcYC6_0032500-RA	hypothetical protein, conserved	0.54	1.1	20	25		0.26760624	0.137503523749935
1026	TcYC6_0073360-RA	60S acidic ribosomal protein P0, putative	0.54	1.1	13	15		0.26760624	0.137503523749935
1027	TcYC6_0116740-RA	heat shock protein 110, putative	0.52	1.1	47	48		0.28399666	0.137503523749935
1028	TcYC6_0107020-RA	putative mitochondrial RNA binding protein	0.52	1.1	48	53		0.28399666	0.137503523749935
1029	TcYC6_0103070-RA	squalene monooxygenase	0.53	1.1	20	21		0.27572413	0.137503523749935
1030	TcYC6_0105140-RA	hypothetical protein, conserved	0.55	1.1	19	20		0.25963731	0.137503523749935
1031	TcYC6_0113000-RA	FK506-binding protein (FKBP)-type peptidyl-prolyl isomerase, putative	0.55	1.1	19	20		0.25963731	0.137503523749935
1032	TcYC6_0073260-RA	proteasome regulatory non-ATPase subunit 3, putative	0.57	1.1	11	12		0.24412514	0.137503523749935
1033	TcYC6_0074230-RA	2-oxoglutarate dehydrogenase subunit, putative	0.54	1.1	31	30		0.26760624	0.137503523749935
1034	TcYC6_0017390-RA	cytidine triphosphate synthase, putative	0.54	1.1	20	25		0.26760624	0.137503523749935
1035	TcYC6_0077260-RA	translation initiation factor IF-2, putative	0.55	1.1	22	22		0.25963731	0.137503523749935
1036	TcYC6_0031310-RA	acetyl-CoA synthetase, putative	0.57	1.1	14	16		0.24412514	0.137503523749935
1037	TcYC6_0069500-RA	hypothetical protein, conserved	0.57	1.1	13	13		0.24412514	0.137503523749935
1038	TcYC6_0093870-RA	farnesyl pyrophosphate synthase	0.57	1.1	11	11		0.24412514	0.137503523749935
1039	TcYC6_0113410-RA	hypothetical protein, conserved	0.56	1.1	7	7		0.25181197	0.137503523749935
1040	TcYC6_0015710-RA	small GTP-binding protein, putative	0.56	1.1	8	10		0.25181197	0.137503523749935
1041	TcYC6_0050730-RA	proteasome regulatory non-ATPase subunit 7, putative	0.56	1.1	13	14		0.25181197	0.137503523749935
1042	TcYC6_0016050-RA	phosphoglycerate kinase, putative	0.52	1.1	29	31		0.28399666	0.137503523749935
1043	TcYC6_0000570-RA	Mitochondrial outer membrane protein porin, putative	0.54	1.1	21	21		0.26760624	0.137503523749935
1044	TcYC6_0095750-RA	mitochondrial oligo_U binding protein TBRGG1	0.54	1.1	22	23		0.26760624	0.137503523749935
1045	TcYC6_0098770-RA	CAS/CSE/importin domain protein, putative	0.56	1.1	15	14		0.25181197	0.137503523749935
1046	TcYC6_0061730-RA	hypothetical protein, conserved	0.56	1.1	16	17		0.25181197	0.137503523749935
1047	TcYC6_0126200-RA	chaperonin HSP60, mitochondrial precursor	0.48	1.1	54	53		0.31875876	0.137503523749935
1048	TcYC6_0067390-RA	40S ribosomal protein S6, putative	0.55	1.1	12	12		0.25963731	0.137503523749935
1049	TcYC6_0110870-RA	60S ribosomal protein L13, putative	0.55	1.1	13	14		0.25963731	0.137503523749935
1050	TcYC6_0055910-RA	prohibitin, putative	0.55	1.1	14	14		0.25963731	0.137503523749935
1051	TcYC6_0121430-RA	Mitochondrial ATP synthase subunit 5	0.55	1.1	11	13		0.25963731	0.137503523749935
1052	TcYC6_0126770-RA	tyrosine aminotransferase, putative	0.53	1.1	16	17		0.27572413	0.137503523749935
1053	TcYC6_0068430-RA	metallo-peptidase, Clan MG, Family M24, putative	0.53	1.1	18	16		0.27572413	0.137503523749935
1054	TcYC6_0075610-RA	electron transfer flavoprotein, putative	0.55	1.1	11	10		0.25963731	0.137503523749935
1055	TcYC6_0043840-RA	hypothetical protein, conserved	0.55	1.1	14	16		0.25963731	0.137503523749935
1056	TcYC6_0053600-RA	RNA-binding protein, putative	0.52	1.1	17	19		0.28399666	0.137503523749935
1057	TcYC6_0010880-RA	alpha tubulin, putative	0.43	1.1	39	37		0.36653154	0.137503523749935
1058	TcYC6_0028110-RA	tryparedoxin peroxidase, putative	0.5	1.1	17	18		0.30103	0.137503523749935
1059	TcYC6_0089970-RA	regulatory subunit of protein kinase a-like protein, putative	0.52	1	26	25		0.28399666	0
1060	TcYC6_0022300-RA	serine peptidase, Clan SC, Family S10, putative	0.52	1	16	15		0.28399666	0
1061	TcYC6_0075920-RA	GTP-binding protein, putative	0.54	1	12	11		0.26760624	0
1062	TcYC6_0093960-RA	I/6 autoantigen, putative	0.54	1	14	13		0.26760624	0
1063	TcYC6_0079270-RA	putative pumilio/PUF RNA binding protein 6	0.54	1	17	18		0.26760624	0
1064	TcYC6_0010870-RA	beta tubulin, putative	0.4	1	41	42		0.39794001	0
1065	TcYC6_0041970-RA	ATP synthase F1, alpha subunit	0.49	1	27	27		0.30980392	0
1066	TcYC6_0102650-RA	adenylosuccinate synthetase, putative	0.51	1	28	30		0.29242982	0
1067	TcYC6_0096260-RA	pyridoxal kinase, putative	0.51	1	14	15		0.29242982	0
1068	TcYC6_0011760-RA	40S ribosomal protein S17, putative	0.54	1	9	12		0.26760624	0
1069	TcYC6_0062990-RA	Mitogen-activated protein kinase 10, putative	0.54	1	17	17		0.26760624	0
1070	TcYC6_0077590-RA	hypothetical protein, conserved	0.54	1	16	17		0.26760624	0
1071	TcYC6_0102100-RA	mitochondrial processing peptidase alpha subunit, putative	0.51	1	23	23		0.29242982	0
1072	TcYC6_0079500-RA	fructose-bisphosphate aldolase, glycosomal, putative	0.49	1	22	22		0.30980392	0
1073	TcYC6_0022450-RA	60S ribosomal protein L9, putative	0.53	1	11	11		0.27572413	0
1074	TcYC6_0009400-RA	mitochondrial processing peptidase alpha subunit, putative	0.53	1	16	16		0.27572413	0
1075	TcYC6_0011710-RA	Coatomer subunit gamma	0.53	1	18	21		0.27572413	0
1076	TcYC6_0014210-RA	NAD(p)-dependent steroid dehydrogenase-like protein	0.53	1	13	15		0.27572413	0
1077	TcYC6_0095660-RA	co-chaperone GrpE, putative	0.53	1	15	16		0.27572413	0
1078	TcYC6_0125700-RA	Serine/threonine-protein kinase NEK17, putative	0.53	1	16	17		0.27572413	0
1079	TcYC6_0109610-RA	carnitine/choline acetyltransferase, putative	0.5	1	27	29		0.30103	0
1080	TcYC6_0112960-RA	inosine-5'-monophosphate dehydrogenase, putative	0.48	1	29	32		0.31875876	0
1081	TcYC6_0072520-RA	UDP-galactose 4-epimerase, putative	0.53	1	19	18		0.27572413	0
1082	TcYC6_0099050-RA	hypothetical protein, conserved	0.53	1	19	20		0.27572413	0
1083	TcYC6_0043210-RA	Lanosterol 14-alpha demethylase	0.5	1	23	23		0.30103	0
1084	TcYC6_0069340-RA	cystathione gamma lyase, putative	0.48	1	15	19		0.31875876	0
1085	TcYC6_0063070-RA	isocitrate dehydrogenase [NADP], mitochondrial precursor, putative	0.52	1	15	17		0.28399666	0
1086	TcYC6_0080820-RA	N-acetylglucosamine-6-phosphate deacetylase-like protein, putative	0.52	1	15	14		0.28399666	0
1087	TcYC6_0050860-RA	iron superoxide dismutase, putative	0.52	1	11	12		0.28399666	0
1088	TcYC6_0090640-RA	ruvB-like DNA helicase, putative	0.52	1	17	17		0.28399666	0
1089	TcYC6_0102710-RA	Thiamin pyrophosphokinase, vitamin B1 binding domain containing protein, putative	0.52	1	19	18		0.28399666	0
1090	TcYC6_0111760-RA	quinone oxidoreductase, putative	0.51	1	17	19		0.29242982	0
1091	TcYC6_0047750-RA	peptidase t, putative	0.51	1	18	19		0.29242982	0
1092	TcYC6_0045560-RA	deoxyribose-phosphate aldolase, putative	0.51	1	13	13		0.29242982	0
1093	TcYC6_0175630-RA	trypanothione reductase, putative	0.48	1	29	28		0.31875876	0
1094	TcYC6_0099140-RA	metallo-peptidase, clan MH, family M18, putative	0.45	1	29	28		0.34678749	0
1095	TcYC6_0007280-RA	S-adenosylhomocysteine hydrolase, putative	0.47	1	30	31		0.32790214	0
1096	TcYC6_0045670-RA	glucosamine-fructose-6-phosphate aminotransferase, putative	0.5	1	20	20		0.30103	0
1097	TcYC6_0054550-RA	aspartate carbamoyltransferase, putative	0.5	1	19	19		0.30103	0
1098	TcYC6_0093020-RA	pyrroline-5-carboxylate reductase, putative	0.5	1	15	15		0.30103	0
1099	TcYC6_0031460-RA	NADP-dependent alcohol hydrogenase, putative	0.46	1	21	22		0.33724217	0
1100	TcYC6_0068800-RA	galactokinase-like protein, putative	0.49	1	20	20		0.30980392	0
1101	TcYC6_0089270-RA	thioredoxin, putative	0.48	1	22	22		0.31875876	0
1102	TcYC6_0074190-RA	1,2-Dihydroxy-3-keto-5-methylthiopentene dioxygenase, putative	0.48	1	20	22		0.31875876	0
1103	TcYC6_0076220-RA	RNA-binding protein, putative	0.39	1	21	21		0.40893539	0
1104	TcYC6_0121250-RA	T-complex protein 1, theta subunit, putative	0.47	1	25	25		0.32790214	0
1105	TcYC6_0121550-RA	2,3-bisphosphoglycerate-independent phosphoglycerate mutase, putative	0.47	1	24	26		0.32790214	0
1106	TcYC6_0073460-RA	hypothetical protein, conserved	0.47	1	26	26		0.32790214	0
1107	TcYC6_0020440-RA	Present in the outer mitochondrial membrane proteome 10	0.46	1	30	32		0.33724217	0
1108	TcYC6_0097550-RA	heat shock 70 kDa protein, mitochondrial precursor, putative	0.35	1	56	54		0.45593196	0
1109	TcYC6_0064420-RA	nucleoside phosphorylase, putative	0.43	1	21	20		0.36653154	0
1110	TcYC6_0060470-RA	glucose-6-phosphate isomerase, glycosomal, putative	0.42	1	23	24		0.37675071	0
1111	TcYC6_0078690-RA	cytosolic nonspecific dipeptidase, putative	0.42	1	24	22		0.37675071	0
1112	TcYC6_0090610-RA	amidinotransferase, putative	0.42	1	27	27		0.37675071	0
1113	TcYC6_0074560-RA	putative calpain-like cysteine peptidase	0.36	1	116	120		0.4436975	0
1114			0.4	1	43	47		0.39794001	0
1115	TcYC6_0047480-RA	NADH-dependent fumarate reductase	0.4	1	61	59		0.39794001	0
1116	TcYC6_0111640-RA	putative ATP-dependent DEAD/H RNA helicase	0.35	1	72	77		0.45593196	0
1117	TcYC6_0009670-RA	hexokinase, putative	0.35	1	32	33		0.45593196	0
1118	TcYC6_0126050-RA	hypothetical protein, conserved	0.37	1	47	48		0.43179828	0
1119	TcYC6_0074780-RA	isocitrate dehydrogenase, putative	0.41	1	25	27		0.38721614	0
1120	TcYC6_0072570-RA	succinyl-coA:3-ketoacid-coenzyme A transferase, mitochondrial precursor, putative	0.43	1	18	20		0.36653154	0
1121	TcYC6_0126710-RA	tyrosine aminotransferase, putative	0.42	1	18	18		0.37675071	0
1122	TcYC6_0110640-RA	Aminopeptidase M1, putative	0.43	1	29	27		0.36653154	0
1123	TcYC6_0103930-RA	acetyl-CoA carboxylase	0.43	1	34	36		0.36653154	0
1124	TcYC6_0114470-RA	40S ribosomal protein S2, putative	0.44	1	16	15		0.35654732	0
1125	TcYC6_0102690-RA	40S ribosomal protein S4, putative	0.44	1	20	20		0.35654732	0
1126	TcYC6_0106330-RA	thiolase protein-like protein, putative	0.44	1	21	21		0.35654732	0
1127	TcYC6_0011610-RA	receptor for activated C kinase 1	0.45	1	17	18		0.34678749	0
1128	TcYC6_0095430-RA	nitrate reductase, putative	0.44	1	21	21		0.35654732	0
1129	TcYC6_0101710-RA	protein kinase A regulatory subunit	0.45	1	22	25		0.34678749	0
1130	TcYC6_0012000-RA	2-oxoglutarate dehydrogenase, E2 component, dihydrolipoamide succinyltransferase, putative	0.45	1	17	17		0.34678749	0
1131	TcYC6_0050150-RA	glucosamine-6-phosphate isomerase, putative	0.46	1	13	14		0.33724217	0
1132	TcYC6_0084400-RA	fatty acyl CoA synthetase 2, putative	0.47	1	16	19		0.32790214	0
1133	TcYC6_0111310-RA	eukaryotic translation initiation factor 2 subunit alpha	0.46	1	18	19		0.33724217	0
1134	TcYC6_0100730-RA	cation-transporting ATPase, putative	0.46	1	20	22		0.33724217	0
1135	TcYC6_0089950-RA	hypothetical protein, conserved	0.46	1	21	20		0.33724217	0
1136	TcYC6_0070870-RA	mitochondrial carrier protein 11	0.47	1	12	13		0.32790214	0
1137	TcYC6_0058320-RA	asparagine synthetase a, putative	0.47	1	12	12		0.32790214	0
1138	TcYC6_0037010-RA	oligopeptidase b	0.47	1	20	22		0.32790214	0
1139	TcYC6_0102340-RA	proteasome regulatory ATPase subunit 2, putative	0.46	1	17	18		0.33724217	0
1140	TcYC6_0115090-RA	protein transport protein SEC13	0.45	1	13	13		0.34678749	0
1141	TcYC6_0049760-RA	enoyl-CoA hydratase/isomerase family protein, putative	0.47	1	15	16		0.32790214	0
1142	TcYC6_0093090-RA	proteasome regulatory ATPase subunit 1, putative	0.48	1	17	16		0.31875876	0
1143	TcYC6_0025170-RA	60S ribosomal protein L10, putative	0.49	1	14	12		0.30980392	0
1144	TcYC6_0109410-RA	60S ribosomal protein L4, putative	0.5	1	9	11		0.30103	0
1145	TcYC6_0057370-RA	60S ribosomal protein L7, putative	0.49	1	10	10		0.30980392	0
1146	TcYC6_0004020-RA	fatty acyl CoA synthetase, putative	0.48	1	14	16		0.31875876	0
1147	TcYC6_0042450-RA	Mono-functional DNA-alkylating methyl methanesulfonate N-term/CPSF A subunit region, putative	0.47	1	22	20		0.32790214	0
1148	TcYC6_0093170-RA	guide RNA associated protein, GAP2, putative	0.47	1	15	15		0.32790214	0
1149	TcYC6_0040720-RA	eukaryotic translation initiation factor 2 subunit, putative	0.48	1	15	15		0.31875876	0
1150	TcYC6_0015540-RA	dihydrolipoamide branched chain transacylase, putative	0.47	1	17	16		0.32790214	0
1151	TcYC6_0025000-RA	predicted tetratricopeptide repeat protein	0.49	1	18	16		0.30980392	0
1152	TcYC6_0107240-RA	mevalonate kinase, putative	0.48	1	13	15		0.31875876	0
1153	TcYC6_0019520-RA	threonine synthase, putative	0.49	1	17	16		0.30980392	0
1154	TcYC6_0072640-RA	hypothetical protein, conserved	0.48	1	14	14		0.31875876	0
1155	TcYC6_0121420-RA	beta adaptin, putative	0.49	1	15	17		0.30980392	0
1156	TcYC6_0048820-RA	hydrolase, alpha/beta fold family, putative	0.49	1	11	12		0.30980392	0
1157	TcYC6_0072990-RA	eukaryotic peptide chain release factor subunit 1, putative	0.47	1	18	18		0.32790214	0
1158	TcYC6_0025180-RA	nascent polypeptide associated complex subunit, putative	0.49	1	10	11		0.30980392	0
1159	TcYC6_0080980-RA	60S ribosomal protein L17, putative	0.49	1	8	7		0.30980392	0
1160	TcYC6_0112490-RA	eukaryotic translation initiation factor 5, putative	0.49	1	14	14		0.30980392	0
1161	TcYC6_0053500-RA	polypyrimidine tract-binding protein, putative	0.5	1	12	10		0.30103	0
1162	TcYC6_0069160-RA	glycerol kinase, glycosomal, putative	0.52	1	11	9		0.28399666	0
1163	TcYC6_0092760-RA	40S ribosomal protein S15, putative	0.5	1	4	4		0.30103	0
1164	TcYC6_0032520-RA	GDP-mannose pyrophosphorylase	0.5	1	12	13		0.30103	0
1165	TcYC6_0090880-RA	ribosomal protein L21E (60S), putative	0.5	1	9	10		0.30103	0
1166	TcYC6_0114430-RA	fibrillarin, putative	0.49	1	12	12		0.30980392	0
1167	TcYC6_0030720-RA	hypothetical protein, conserved	0.5	1	13	13		0.30103	0
1168	TcYC6_0041700-RA	proteasome beta 6 subunit, putative	0.51	1	9	9		0.29242982	0
1169	TcYC6_0107380-RA	Calpain-like protein 2	0.5	1	11	11		0.30103	0
1170	TcYC6_0110710-RA	enoyl-CoA hydratase, mitochondrial precursor, putative	0.5	1	12	9		0.30103	0
1171	TcYC6_0062310-RA	hypothetical protein, conserved	0.51	1	9	12		0.29242982	0
1172	TcYC6_0101340-RA	Uncharacterized ACR, COG1678, putative	0.51	1	13	14		0.29242982	0
1173	TcYC6_0110050-RA	40S ribosomal protein S15A, putative	0.53	1	5	6		0.27572413	0
1174	TcYC6_0030450-RA	succinate dehydrogenase iron-sulfur subunit	0.52	1	6	8		0.28399666	0
1175	TcYC6_0058130-RA	cyclophilin, putative	0.5	1	9	9		0.30103	0
1176	TcYC6_0115180-RA	mevalonate-diphosphate decarboxylase, putative	0.5	1	10	10		0.30103	0
1177	TcYC6_0031280-RA	hypothetical protein, conserved	0.51	1	11	10		0.29242982	0
1178	TcYC6_0069390-RA	60S ribosomal subunit protein L31, putative	0.51	1	8	8		0.29242982	0
1179	TcYC6_0052350-RA	Chaperonin HSP60, mitochondrial	0.51	1	13	13		0.29242982	0
1180	TcYC6_0067980-RA	rieske iron-sulfur protein, mitochondrial precursor, putative	0.52	1	11	8		0.28399666	0
1181	TcYC6_0013020-RA	p450 reductase, putative	0.52	1	11	10		0.28399666	0
1182	TcYC6_0027840-RA	putative ABC transporter	0.51	1	11	12		0.29242982	0
1183	TcYC6_0089850-RA	eukaryotic translation initiation factor 3 subunit g	0.52	1	8	9		0.28399666	0
1184	TcYC6_0115800-RA	metallo-peptidase, clan MA(E), family M41, putative	0.52	1	9	9		0.28399666	0
1185	TcYC6_0022060-RA	60S ribosomal protein L32, putative	0.51	1	5	7		0.29242982	0
1186	TcYC6_0049100-RA	Macro domain containing protein, putative	0.51	1	9	10		0.29242982	0
1187	TcYC6_0010370-RA	tyrosyl or methionyl-tRNA synthetase, putative	0.52	1	10	11		0.28399666	0
1188	TcYC6_0110860-RA	heat shock protein 20, putative	0.52	1	7	8		0.28399666	0
1189	TcYC6_0032440-RA	hypothetical protein, conserved	0.5	1	12	12		0.30103	0
1190	TcYC6_0047320-RA	hypothetical protein, conserved	0.51	1	11	9		0.29242982	0
1191	TcYC6_0073030-RA	BRO1-like domain/ALIX V-shaped domain binding to HIV, putative	0.54	1	8	8		0.26760624	0
1192	TcYC6_0093540-RA	F-box and WD40 domain containing protein	0.53	1	8	9		0.27572413	0
1193	TcYC6_0027870-RA	hypothetical protein, conserved	0.58	1	4	4		0.23657201	0
1194	TcYC6_0061700-RA	proteasome beta-1 subunit, putative	0.52	1	10	10		0.28399666	0
1195	TcYC6_0089500-RA	dolichyl-P-Man:GDP-Man1GlcNAc2-PP-dolichyl alpha-1,3-mannosyltransferase, putative	0.52	1	9	11		0.28399666	0
1196	TcYC6_0098970-RA	mitochondrial ATP synthase delta chain	0.52	1	6	6		0.28399666	0
1197	TcYC6_0052520-RA	coatomer subunit epsilon	0.52	1	10	9		0.28399666	0
1198	TcYC6_0070940-RA	Co-chaperone protein P23	0.52	1	6	5		0.28399666	0
1199	TcYC6_0099360-RA	protein phosphatase 2A, regulatory subunit B, putative	0.53	1	8	8		0.27572413	0
1200	TcYC6_0031090-RA	mitochondrial DNA primase, putative	0.53	1	10	10		0.27572413	0
1201	TcYC6_0058720-RA	Adenine phosphoribosyltransferase, putative	0.51	1	9	9		0.29242982	0
1202	TcYC6_0054880-RA	apurinic/apyrimidinic endonuclease	0.52	1	9	10		0.28399666	0
1203	TcYC6_0007440-RA	ATP synthase, putative	0.56	1	7	7		0.25181197	0
1204	TcYC6_0007840-RA	aldehyde dehydrogenase, putative	0.53	1	9	9		0.27572413	0
1205	TcYC6_0034850-RA	60S ribosomal protein L13a, putative	0.56	1	6	5		0.25181197	0
1206	TcYC6_0098280-RA	Protein of unknown function (DUF2817), putative	0.52	1	9	10		0.28399666	0
1207	TcYC6_0107700-RA	ubiquitin carboxyl-terminal hydrolase, putative	0.53	1	9	10		0.27572413	0
1208	TcYC6_0115720-RA	vacuolar ATP synthase subunit c, putative	0.52	1	10	10		0.28399666	0
1209	TcYC6_0112420-RA	ribosomal protein S25, putative	0.55	1	5	5		0.25963731	0
1210	TcYC6_0034960-RA	Eukaryotic translation initiation factor 4 gamma 1	0.56	1	6	6		0.25181197	0
1211	TcYC6_0052640-RA	phosphomannose isomerase, putative	0.52	1	10	10		0.28399666	0
1212	TcYC6_0054050-RA	profilin, putative	0.52	1	10	10		0.28399666	0
1213	TcYC6_0084380-RA	fatty acyl CoA synthetase 2, putative	0.52	1	6	8		0.28399666	0
1214	TcYC6_0042990-RA	putative GTP-binding protein	0.53	1	8	6		0.27572413	0
1215	TcYC6_0044630-RA	pantothenate kinase subunit, putative	0.52	1	11	12		0.28399666	0
1216	TcYC6_0093000-RA	Dynamin family, putative	0.56	1	7	7		0.25181197	0
1217	TcYC6_0111200-RA	Putative intraflagellar transport protein C3	0.55	1	6	7		0.25963731	0
1218	TcYC6_0032650-RA	hypothetical protein, conserved	0.54	1	8	6		0.26760624	0
1219	TcYC6_0059660-RA	hypothetical protein, conserved	0.52	1	9	9		0.28399666	0
1220	TcYC6_0047340-RA	calcium/calmodulin-dependent protein kinase, putative	0.56	1	7	7		0.25181197	0
1221	TcYC6_0018360-RA	TFIIF-stimulated CTD phosphatase, putative	0.55	1	4	5		0.25963731	0
1222	TcYC6_0022430-RA	40S ribosomal protein S23, putative	0.53	1	6	6		0.27572413	0
1223	TcYC6_0045950-RA	threonine dehydratase-like	0.55	1	7	6		0.25963731	0
1224	TcYC6_0061210-RA	metacaspase, putative	0.53	1	7	7		0.27572413	0
1225	TcYC6_0094800-RA	hypothetical protein, conserved	0.57	1	5	5		0.24412514	0
1226	TcYC6_0000950-RA	histone H4, putative	0.53	1	8	8		0.27572413	0
1227	TcYC6_0066830-RA	hypothetical protein, conserved	0.56	1	5	6		0.25181197	0
1228	TcYC6_0103050-RA	dynein heavy chain, putative	0.57	1	6	6		0.24412514	0
1229	TcYC6_0018570-RA	tc40 antigen-like, putative	0.57	1	6	6		0.24412514	0
1230	TcYC6_0047700-RA	ADP-ribosylation factor, putative	0.56	1	5	6		0.25181197	0
1231	TcYC6_0075820-RA	Vesicle-associated membrane protein 7	0.54	1	8	9		0.26760624	0
1232	TcYC6_0086000-RA	hypothetical protein, conserved	0.56	1	5	7		0.25181197	0
1233	TcYC6_0098320-RA	U6 snRNA-associated Sm-like protein LSm5p	0.54	1	6	5		0.26760624	0
1234	TcYC6_0099720-RA	maoC-like dehydratase, putative	0.56	1	6	7		0.25181197	0
1235	TcYC6_0024540-RA	RNA-binding protein	0.54	1	5	5		0.26760624	0
1236	TcYC6_0037200-RA	calmodulin	0.58	1	4	5		0.23657201	0
1237	TcYC6_0045400-RA	Protein of unknown function (DUF1637), putative	0.55	1	6	6		0.25963731	0
1238	TcYC6_0048430-RA	regulator of nonsense transcripts 1	0.55	1	8	8		0.25963731	0
1239	TcYC6_0068470-RA	Flagellar Member 5	0.6	1	4	4		0.22184875	0
1240	TcYC6_0074600-RA	ABC transporter	0.57	1	6	6		0.24412514	0
1241	TcYC6_0075190-RA	ABC transporter, mitochondrial, putative	0.56	1	6	6		0.25181197	0
1242	TcYC6_0091650-RA	proteasome beta 7 subunit, putative	0.56	1	5	5		0.25181197	0
1243	TcYC6_0125830-RA	proteasome subunit beta type-5, putative	0.57	1	4	5		0.24412514	0
1244	TcYC6_0092800-RA	histone H2A, putative	0.58	1	5	4		0.23657201	0
1245	TcYC6_0058200-RA	hypothetical protein, conserved	0.55	1	7	6		0.25963731	0
1246	TcYC6_0079650-RA	ribosomal protein L24, putative	0.56	1	3	3		0.25181197	0
1247	TcYC6_0087970-RA	TPR repeat/SET domain containing protein, putative	0.58	1	5	5		0.23657201	0
1248	TcYC6_0115850-RA	hypothetical protein, conserved	0.56	1	7	7		0.25181197	0
1249	TcYC6_0124770-RA	Surface membrane protein	0.56	1	6	5		0.25181197	0
1250	TcYC6_0117500-RA	dynein heavy chain, putative	0.58	1	5	5		0.23657201	0
1251	TcYC6_0006260-RA	60S ribosomal protein L22, putative	0.56	1	3	3		0.25181197	0
1252	TcYC6_0016710-RA	electron transport protein SCO1/2, putative	0.55	1	7	6		0.25963731	0
1253	TcYC6_0024550-RA	putative cAMP-specific phosphodiesterase	0.56	1	6	6		0.25181197	0
1254	TcYC6_0061650-RA	hypothetical protein, conserved	0.6	1	4	4		0.22184875	0
1255	TcYC6_0077330-RA	hypothetical protein, conserved	0.57	1	3	4		0.24412514	0
1256	TcYC6_0085910-RA	hypothetical protein, conserved	0.56	1	7	7		0.25181197	0
1257	TcYC6_0110770-RA	aspartyl aminopeptidase, putative	0.6	1	3	3		0.22184875	0
1258	TcYC6_0114860-RA	Histone chaperone Rttp106-like, putative	0.58	1	5	5		0.23657201	0
1259	TcYC6_0007640-RA	glycosyl hydrolase, putative	0.66	1	2	2		0.18045606	0
1260	TcYC6_0086930-RA	hypothetical protein, conserved	0.58	1	4	3		0.23657201	0
1261	TcYC6_0111560-RA	Ubiquitin-like domain containing protein, putative	0.57	1	5	6		0.24412514	0
1262	TcYC6_0115340-RA	UDP-galactopyranose mutase	0.58	1	5	5		0.23657201	0
1263	TcYC6_0005640-RA	hypothetical protein, conserved	0.58	1	4	4		0.23657201	0
1264	TcYC6_0011740-RA	splicing factor 3B subunit 1, putative	0.58	1	4	5		0.23657201	0
1265	TcYC6_0086550-RA	60S ribosomal protein L35, putative	0.63	1	3	3		0.20065945	0
1266	TcYC6_0089320-RA	Glycosyl hydrolase family 65 central catalytic domain/Haloacid dehalogenase-like hydrolase, putative	0.6	1	4	4		0.22184875	0
1267	TcYC6_0091440-RA	Alpha/beta hydrolase family, putative	0.57	1	5	5		0.24412514	0
1268	TcYC6_0108160-RA	hypothetical protein, conserved	0.58	1	4	3		0.23657201	0
1269	TcYC6_0009270-RA	chaperone DNAJ protein, putative	0.56	1	6	6		0.25181197	0
1270	TcYC6_0011320-RA	60S ribosomal protein L14, putative	0.6	1	4	4		0.22184875	0
1271	TcYC6_0028570-RA	3-phosphoinositide-dependent protein kinase 1, putative	0.57	1	5	6		0.24412514	0
1272	TcYC6_0043560-RA	40S ribosomal protein S21, putative	0.58	1	3	3		0.23657201	0
1273	TcYC6_0054320-RA	protein tyrosine phosphatase, putative	0.56	1	5	5		0.25181197	0
1274	TcYC6_0059090-RA	hypothetical protein, conserved	0.58	1	3	4		0.23657201	0
1275	TcYC6_0068850-RA	Alpha/beta hydrolase family, putative	0.58	1	5	5		0.23657201	0
1276	TcYC6_0075020-RA	epsin	0.57	1	6	5		0.24412514	0
1277	TcYC6_0095330-RA	N-acetyltransferase B complex (NatB) non catalytic subunit, putative	0.63	1	3	3		0.20065945	0
1278	TcYC6_0123650-RA	hypothetical protein, conserved	0.6	1	4	4		0.22184875	0
1279	TcYC6_0006280-RA	hypothetical protein, conserved	0.58	1	5	5		0.23657201	0
1280	TcYC6_0017120-RA	calpain-like cysteine peptidase, putative	0.58	1	5	4		0.23657201	0
1281	TcYC6_0025800-RA	beta galactofuranosyl glycosyltransferase, putative	0.63	1	3	3		0.20065945	0
1282	TcYC6_0045700-RA	hypothetical protein, conserved	0.58	1	5	5		0.23657201	0
1283	TcYC6_0050200-RA	Rab-like 5, small G protein	0.56	1	7	7		0.25181197	0
1284	TcYC6_0050640-RA	ubiquitin hydrolase, putative	0.57	1	5	5		0.24412514	0
1285	TcYC6_0070670-RA	3-demethylubiquinone-9 3-methyltransferase, putative	0.57	1	5	6		0.24412514	0
1286	TcYC6_0080800-RA	L-ribulokinase, putative	0.57	1	6	6		0.24412514	0
1287	TcYC6_0103850-RA	hypothetical protein, conserved	0.57	1	5	5		0.24412514	0
1288	TcYC6_0027720-RA	Mitochondrial SSU ribosomal protein, putative	0.6	1	4	3		0.22184875	0
1289	TcYC6_0046980-RA	AMP-activated protein kinase, gamma regulatory subunit	0.57	1	5	5		0.24412514	0
1290	TcYC6_0052960-RA	cleavage and polyadenylation specificity factor, putative	0.6	1	4	4		0.22184875	0
1291	TcYC6_0068170-RA	60S ribosomal protein L12, putative	0.58	1	4	4		0.23657201	0
1292	TcYC6_0071270-RA	glyceraldehyde-3-phosphate dehydrogenase, putative	0.6	1	4	3		0.22184875	0
1293	TcYC6_0081740-RA	Mitochondrial SSU ribosomal protein, putative	0.6	1	4	4		0.22184875	0
1294	TcYC6_0092060-RA	hypothetical protein, conserved	0.6	1	4	4		0.22184875	0
1295	TcYC6_0096550-RA	phosphopantothenoylcysteine decarboxylase, putative	0.57	1	5	5		0.24412514	0
1296	TcYC6_0098070-RA	succinate dehydrogenase subunit 3	0.57	1	4	4		0.24412514	0
1297	TcYC6_0110270-RA	protein farnesyltransferase alpha subunit, putative	0.6	1	3	3		0.22184875	0
1298	TcYC6_0112320-RA	Soluble NSF attachment protein, SNAP, putative	0.58	1	4	5		0.23657201	0
1299	TcYC6_0056260-RA	40S ribosomal protein S33, putative	0.63	1	2	2		0.20065945	0
1300	TcYC6_0114900-RA	U2 small nuclear ribonucleoprotein 40K, putative	0.57	1	5	6		0.24412514	0
1301	TcYC6_0042440-RA	hypothetical protein, conserved	0.58	1	5	5		0.23657201	0
1302	TcYC6_0046920-RA	vacuolar ATP synthase subunit d	0.63	1	3	3		0.20065945	0
1303	TcYC6_0065870-RA	hypothetical protein, conserved	0.6	1	3	4		0.22184875	0
1304	TcYC6_0067780-RA	Peptidyl-prolyl cis-trans isomerase C, mitochondrial, putative	0.58	1	4	4		0.23657201	0
1305	TcYC6_0072730-RA	hypothetical protein	0.58	1	4	5		0.23657201	0
1306	TcYC6_0123560-RA	putative ADP-ribosylation factor-like protein	0.58	1	4	4		0.23657201	0
1307	TcYC6_0175540-RA	enoyl-CoA hydratase/isomerase family protein, putative	0.6	1	4	3		0.22184875	0
1308	TcYC6_0100270-RA	malonyl-CoA decarboxylase, mitochondrial precursor	0.63	1	3	3		0.20065945	0
1309	TcYC6_0114350-RA	multiprotein-bridging factor 1, putative	0.58	1	3	3		0.23657201	0
1310	TcYC6_0114720-RA	root hair defective 3 GTP-binding protein (RHD3), putative	0.63	1	3	3		0.20065945	0
1311	TcYC6_0080190-RA	U2 small nuclear ribonucleoprotein 16.5K, putative	0.6	1	3	2		0.22184875	0
1312	TcYC6_0030410-RA	hypothetical protein, conserved	0.58	1	4	3		0.23657201	0
1313	TcYC6_0069310-RA	hypothetical protein, conserved	0.6	1	4	4		0.22184875	0
1314	TcYC6_0095550-RA	hypothetical protein, conserved	0.58	1	5	5		0.23657201	0
1315	TcYC6_0099650-RA	hypothetical protein	0.58	1	4	5		0.23657201	0
1316	TcYC6_0112580-RA	hypothetical protein, conserved	0.58	1	5	5		0.23657201	0
1317	TcYC6_0125230-RA	nicotinate phosphoribosyltransferase, putative	0.63	1	3	3		0.20065945	0
1318	TcYC6_0117350-RA	proteasome alpha 7 subunit, putative	0.6	1	3	4		0.22184875	0
1319	TcYC6_0022670-RA	2-aminoethylphosphonate:pyruvateaminotransferase- likeprotein,putative	0.63	1	3	3		0.20065945	0
1320	TcYC6_0031450-RA	ABC transporter, putative	0.6	1	4	3		0.22184875	0
1321	TcYC6_0046610-RA	TFIIF-stimulated CTD phosphatase, putative	0.6	1	4	4		0.22184875	0
1322	TcYC6_0009840-RA	hypothetical protein, conserved	0.63	1	3	3		0.20065945	0
1323	TcYC6_0052450-RA	pumilio/PUF RNA binding protein 7, putative	0.63	1	3	3		0.20065945	0
1324	TcYC6_0023280-RA	hypoxanthine-guanine phosphoribosyltransferase, putative	0.63	1	3	2		0.20065945	0
1325	TcYC6_0044000-RA	hypothetical protein, conserved	0.58	1	4	4		0.23657201	0
1326	TcYC6_0109430-RA	Ankyrin repeats (many copies)/Ankyrin repeats (3 copies), putative	0.63	1	3	3		0.20065945	0
1327	TcYC6_0127440-RA	folylpolyglutamate synthase, putative	0.57	1	6	6		0.24412514	0
1328	TcYC6_0034460-RA	signal peptidase subunit, putative	0.6	1	4	3		0.22184875	0
1329	TcYC6_0040620-RA	cytochrome b5, putative	0.63	1	3	3		0.20065945	0
1330	TcYC6_0056160-RA	putative protein kinase C substrate protein, heavy chain	0.6	1	4	4		0.22184875	0
1331	TcYC6_0074770-RA	hypothetical protein, conserved	0.6	1	4	4		0.22184875	0
1332	TcYC6_0098930-RA	mago nashi-like protein	0.6	1	4	4		0.22184875	0
1333	TcYC6_0107310-RA	hypothetical protein, conserved	0.6	1	4	2		0.22184875	0
1334	TcYC6_0113760-RA	Ankyrin repeats (3 copies), putative	0.63	1	3	2		0.20065945	0
1335	TcYC6_0088190-RA	hypothetical protein, conserved	0.58	1	5	5		0.23657201	0
1336	TcYC6_0042320-RA	hypothetical protein, conserved	0.63	1	2	3		0.20065945	0
1337	TcYC6_0016170-RA	deoxyhypusine synthase	0.63	1	3	3		0.20065945	0
1338	TcYC6_0016820-RA	glutaredoxin, putative	0.6	1	3	3		0.22184875	0
1339	TcYC6_0031670-RA	pteridine reductase	0.6	1	4	3		0.22184875	0
1340	TcYC6_0051250-RA	terminal uridylyltransferase 4	0.63	1	3	3		0.20065945	0
1341	TcYC6_0102220-RA	hypothetical protein, conserved	0.63	1	3	3		0.20065945	0
1342	TcYC6_0064260-RA	nuclear transport factor 2, putative	0.6	1	3	3		0.22184875	0
1343	TcYC6_0091640-RA	quinonoid dihydropteridine reductase, putative	0.66	1	2	2		0.18045606	0
1344	TcYC6_0069050-RA	chaperone DNAJ protein, putative	0.66	1	2	2		0.18045606	0
1345	TcYC6_0109070-RA	guanine deaminase, putative	0.6	1	4	4		0.22184875	0
1346	TcYC6_0093620-RA	small nuclear ribonucleoprotein, putative	0.6	1	2	2		0.22184875	0
1347	TcYC6_0080560-RA	peptidyl-prolyl cis-trans isomerase, putative	0.63	1	2	2		0.20065945	0
1348	TcYC6_0075790-RA	TPR-repeat protein, putative	1	1	0	0		0	0
1349	TcYC6_0028380-RA	actin-related protein 3, putative	0.6	1	4	4		0.22184875	0
1350	TcYC6_0034930-RA	Mitochondrial SSU ribosomal protein, putative	0.63	1	3	3		0.20065945	0
1351	TcYC6_0057400-RA	Eukaryotic translation initiation factor 4E type 6, putative	0.6	1	4	4		0.22184875	0
1352	TcYC6_0122380-RA	Sucrase/ferredoxin-like, putative	0.63	1	3	3		0.20065945	0
1353	TcYC6_0096050-RA	DREV methyltransferase, putative	0.63	1	3	3		0.20065945	0
1354	TcYC6_0086150-RA	Pseudokinase, putative	0.63	1	3	3		0.20065945	0
1355	TcYC6_0122550-RA	OTU-like cysteine protease, putative	0.63	1	3	3		0.20065945	0
1356	TcYC6_0053430-RA	Alpha/beta hydrolase family, putative	0.63	1	3	3		0.20065945	0
1357	TcYC6_0113550-RA	FKBP-type peptidylprolyl cis-trans isomerase, putative	0.66	1	2	2		0.18045606	0
1358	TcYC6_0115510-RA	cysteine peptidase, Clan CD, family C13, putative	0.63	1	2	3		0.20065945	0
1359	TcYC6_0082200-RA	Eukaryotic translation initiation factor 1, putative	0.63	1	2	2		0.20065945	0
1360	TcYC6_0070390-RA	elongation factor 1-alpha (ef-1-alpha), putative	1	1	0	0		0	0
1361	TcYC6_0075100-RA	hypothetical protein, conserved	0.63	1	2	3		0.20065945	0
1362	TcYC6_0009260-RA	hypothetical protein, conserved	0.63	1	3	3		0.20065945	0
1363	TcYC6_0031560-RA	(H+)-ATPase G subunit	0.63	1	3	3		0.20065945	0
1364	TcYC6_0052150-RA	1-acyl-sn-glycerol-3-phosphate acyltransferase, putative	0.63	1	3	3		0.20065945	0
1365	TcYC6_0055590-RA	hypothetical protein, conserved	0.63	1	3	3		0.20065945	0
1366	TcYC6_0081210-RA	hypothetical protein, conserved	0.63	1	3	3		0.20065945	0
1367	TcYC6_0111340-RA	Mitochondrial ATP synthase subunit, putative	0.63	1	3	3		0.20065945	0
1368	TcYC6_0121370-RA	hypothetical protein, conserved	0.63	1	3	3		0.20065945	0
1369	TcYC6_0007400-RA	ADP-ribosylation factor GTPase activating protein, putative	0.63	1	3	3		0.20065945	0
1370	TcYC6_0100600-RA	nucleolar RNA-binding protein	0.63	1	3	3		0.20065945	0
1371	TcYC6_0080120-RA	Eukaryotic translation initiation factor 4E type 5, putative	0.66	1	2	2		0.18045606	0
1372	TcYC6_0067570-RA	ER--golgi transport protein gp25L, putative	0.66	1	2	2		0.18045606	0
1373	TcYC6_0071520-RA	hypothetical protein, conserved	0.66	1	2	2		0.18045606	0
1374	TcYC6_0027740-RA	peroxisomal membrane protein (Pex16), putative	0.63	1	3	3		0.20065945	0
1375	TcYC6_0045450-RA	Nuclear Dbf2-related kinase	0.66	1	2	2		0.18045606	0
1376	TcYC6_0016910-RA	DnaJ chaperone protein, putative	0.66	1	2	2		0.18045606	0
1377	TcYC6_0078620-RA	DNA polymerase delta catalytic subunit, putative	0.66	1	2	2		0.18045606	0
1378	TcYC6_0100100-RA	Sel1 repeat, putative	0.6	1	4	4		0.22184875	0
1379	TcYC6_0102110-RA	hypothetical protein, conserved	0.63	1	3	3		0.20065945	0
1380	TcYC6_0101680-RA	Ras-related protein Rab5B	0.63	1	3	2		0.20065945	0
1381	TcYC6_0009890-RA	dihydrolipoamide acetyltransferase, putative	1	1	0	0		0	0
1382	TcYC6_0122400-RA	hypothetical protein, conserved	0.63	1	3	3		0.20065945	0
1383	TcYC6_0058830-RA	Silent information regulator 2 related protein 1	0.66	1	2	2		0.18045606	0
1384	TcYC6_0000860-RA	Nicastrin, putative	0.66	1	2	2		0.18045606	0
1385	TcYC6_0115830-RA	CAMK/CAMKL family protein kinase, putative	0.63	1	3	3		0.20065945	0
1386	TcYC6_0007780-RA	NUDIX hydrolase 3, putative	0.66	1	2	2		0.18045606	0
1387	TcYC6_0021640-RA	RF-1 domain containing protein, putative	0.66	1	2	2		0.18045606	0
1388	TcYC6_0009360-RA	hypothetical protein, conserved	1	1	0	0		0	0
1389	TcYC6_0078230-RA	hypothetical protein	0.63	1	2	2		0.20065945	0
1390	TcYC6_0050180-RA	dynein light intermediate chain, putative	1	1	0	0		0	0
1391	TcYC6_0024580-RA	DNA topoisomerase type IB small subunit	0.66	1	2	2		0.18045606	0
1392	TcYC6_0098150-RA	hypothetical protein, conserved	0.66	1	2	2		0.18045606	0
1393	TcYC6_0055660-RA	69 kDa paraflagellar rod protein, putative	0.66	1	2	2		0.18045606	0
1394	TcYC6_0083160-RA	ubiquitin-conjugating enzyme E2, putative	1	1	0	0		0	0
1395	TcYC6_0073890-RA	translation initiation factor eIF2B subunit-like protein	1	1	0	0		0	0
1396	TcYC6_0056560-RA	hypothetical protein, conserved	0.66	1	2	2		0.18045606	0
1397	TcYC6_0060760-RA	Eukaryotic protein of unknown function (DUF866), putative	0.63	1	3	3		0.20065945	0
1398	TcYC6_0095370-RA	hypothetical protein, conserved	0.66	1	2	2		0.18045606	0
1399	TcYC6_0005950-RA	hypothetical protein	1	1	0	0		0	0
1400	TcYC6_0086970-RA	hypothetical protein, conserved	0.66	1	2	2		0.18045606	0
1401	TcYC6_0069590-RA	peroxidase, putative	0.66	1	2	2		0.18045606	0
1402	TcYC6_0054370-RA	proteasome 26S non-ATPase subunit 9	0.66	1	2	2		0.18045606	0
1403	TcYC6_0114480-RA	hypothetical protein, conserved	0.66	1	2	2		0.18045606	0
1404	TcYC6_0000130-RA	ARP2/3 complex subunit, putative	0.66	1	2	2		0.18045606	0
1405	TcYC6_0089170-RA	ubiquitin, putative	0.66	1	2	2		0.18045606	0
1406	TcYC6_0016600-RA	Mitochondrial Editosome-like Complex TUTase	1	1	0	0		0	0
1407	TcYC6_0009410-RA	Vps51/Vps67, putative	0.66	1	2	2		0.18045606	0
1408	TcYC6_0043940-RA	hypothetical protein, conserved	0.63	1	3	3		0.20065945	0
1409	TcYC6_0098570-RA	hypothetical protein, conserved	1	1	0	0		0	0
1410	TcYC6_0064620-RA	small GTP-binding protein Rab7, putative	1	1	0	0		0	0
1411	TcYC6_0083650-RA	Phosphorylated CTD interacting factor 1 WW domain containing protein, putative	1	1	0	0		0	0
1412	TcYC6_0127520-RA	ATP-dependent RNA helicase MTR4	1	1	0	0		0	0
1413	TcYC6_0018580-RA	mitochondrial DNA polymerase I protein C	1	1	0	0		0	0
1414	TcYC6_0087410-RA	serine/threonine-protein phosphatase PP1 beta	1	1	0	0		0	0
1415	TcYC6_0095570-RA	CDC16, putative	1	1	0	0		0	0
1416	TcYC6_0013410-RA	hypothetical protein, conserved	0.66	1	2	2		0.18045606	0
1417	TcYC6_0093780-RA	WD domain, G-beta repeat, putative	0.66	1	2	2		0.18045606	0
1418	TcYC6_0098020-RA	hypothetical protein, conserved	0.66	1	2	2		0.18045606	0
1419	TcYC6_0099670-RA	hypothetical protein, conserved	0.66	1	2	2		0.18045606	0
1420	TcYC6_0122120-RA	small G-protein, putative	0.66	1	2	2		0.18045606	0
1421	TcYC6_0053940-RA	AKAP7 2'5' RNA ligase-like domain containing protein, putative	0.66	1	2	2		0.18045606	0
1422	TcYC6_0077580-RA	hypothetical protein	0.66	1	2	2		0.18045606	0
1423	TcYC6_0028040-RA	E1-like ubiquitin-activating enzyme, putative	0.66	1	2	2		0.18045606	0
1424	TcYC6_0076430-RA	SSU ribosomal protein, mitochondrial, putative	0.66	1	2	2		0.18045606	0
1425	TcYC6_0094180-RA	hypothetical protein	1	1	0	0		0	0
1426	TcYC6_0062320-RA	Iron-sulfur assembly protein 2, putative	0.66	1	2	2		0.18045606	0
1427	TcYC6_0081050-RA	poly A polymerase regulatory subunit, putative	1	1	0	0		0	0
1428	TcYC6_0013170-RA	hypothetical protein, conserved	1	1	0	0		0	0
1429	TcYC6_0034890-RA	mitochondrial carrier protein, putative	1	1	0	0		0	0
1430	TcYC6_0113430-RA	hypothetical protein, conserved	1	1	0	0		0	0
1431	TcYC6_0065780-RA	hypothetical protein, conserved	1	1	0	0		0	0
1432	TcYC6_0072910-RA	hypothetical protein, conserved	1	1	0	0		0	0
1433	TcYC6_0049650-RA	hypothetical protein, conserved	1	1	0	0		0	0
1434	TcYC6_0074820-RA	mitochondrial ribosomal protein l23	0.63	1	3	3		0.20065945	0
1435	TcYC6_0116230-RA	hypothetical protein	0.66	1	2	2		0.18045606	0
1436	TcYC6_0019490-RA	fatty acid elongase, putative	1	1	0	0		0	0
1437	TcYC6_0055320-RA	ribosomal protein L39, putative	0.66	1	2	2		0.18045606	0
1438	TcYC6_0089370-RA	hypothetical protein, conserved	1	1	0	0		0	0
1439	TcYC6_0048020-RA	Probable N6-adenine methyltransferase, putative	1	1	0	0		0	0
1440	TcYC6_0119180-RA	CMGC/CLK family protein kinase, putative	1	1	0	0		0	0
1441	TcYC6_0095890-RA	ubiquitin-protein ligase	1	1	0	0		0	0
1442	TcYC6_0022710-RA	hypothetical protein, conserved	1	1	0	0		0	0
1443	TcYC6_0025550-RA	hypothetical protein, conserved	0.66	1	2	2		0.18045606	0
1444	TcYC6_0046010-RA	Cytochrome c oxidase biogenesis protein Cmc1 like, putative	0.66	1	2	2		0.18045606	0
1445	TcYC6_0028240-RA	E2-like ubiquitin-conjugation enzyme, putative	0.66	1	2	2		0.18045606	0
1446	TcYC6_0067460-RA	ATP11 protein, putative	0.66	1	2	2		0.18045606	0
1447	TcYC6_0074730-RA	MP44	0.66	1	2	2		0.18045606	0
1448	TcYC6_0126660-RA	hypothetical protein, conserved	0.66	1	2	2		0.18045606	0
1449	TcYC6_0116110-RA	actin-related protein 2/3 complex subunit 1, putative	0.66	1	2	2		0.18045606	0
1450	TcYC6_0037080-RA	hypothetical protein, conserved	0.66	1	2	2		0.18045606	0
1451	TcYC6_0098120-RA	hypothetical protein, conserved	0.66	1	2	2		0.18045606	0
1452	TcYC6_0124930-RA	hypothetical protein, conserved	0.66	1	2	2		0.18045606	0
1453	TcYC6_0121380-RA	Uncharacterized conserved protein (DUF2042), putative	0.66	1	2	2		0.18045606	0
1454	TcYC6_0053170-RA	hypothetical protein, conserved	0.66	1	2	2		0.18045606	0
1455	TcYC6_0081650-RA	hypothetical protein, conserved	0.66	1	2	2		0.18045606	0
1456	TcYC6_0054750-RA	dihydroorotase, putative	1	1	0	0		0	0
1457	TcYC6_0000850-RA	LSU ribosomal protein, mitochondrial, putative	1	1	0	0		0	0
1458	TcYC6_0116500-RA	hypothetical protein, conserved	1	1	0	0		0	0
1459	TcYC6_0053060-RA	ubiquitin hydrolase, putative	0.66	1	2	2		0.18045606	0
1460	TcYC6_0021890-RA	Microtubule-binding protein MIP-T3, putative	1	1	0	0		0	0
1461	TcYC6_0079600-RA	hypothetical protein, conserved	0.66	1	2	2		0.18045606	0
1462	TcYC6_0052460-RA	zinc finger protein 2, putative	0.66	1	2	2		0.18045606	0
1463	TcYC6_0127860-RA	hypothetical protein, conserved	0.66	1	2	2		0.18045606	0
1464	TcYC6_0127830-RA	serine/threonine protein phosphatase type 5	0.66	1	2	2		0.18045606	0
1465	TcYC6_0114420-RA	clathrin light chain, putative	1	1	0	0		0	0
1466	TcYC6_0086220-RA	hypothetical protein, conserved	1	1	0	0		0	0
1467	TcYC6_0079590-RA	hypothetical protein, conserved	1	1	0	0		0	0
1468	TcYC6_0053350-RA	hypothetical protein, conserved	0.66	1	2	2		0.18045606	0
1469	TcYC6_0000030-RA	hypothetical protein, conserved	1	1	0	0		0	0
1470	TcYC6_0104090-RA	KH domain/Domain of unknown function (DUF1771)/Smr domain containing protein, putative	1	1	0	0		0	0
1471	TcYC6_0070840-RA	Snf7, putative	1	1	0	0		0	0
1472	TcYC6_0021970-RA	mitochondrial RNA binding complex 1 subunit, putative	1	1	0	0		0	0
1473	TcYC6_0087290-RA	Iron/manganese superoxide dismutase, C-terminal domain containing protein, putative	0.66	1	2	2		0.18045606	0
1474	TcYC6_0066360-RA	structural maintenance of chromosome 3 protein, putative	1	1	0	0		0	0
1475	TcYC6_0091660-RA	Phosphatidylinositol 3-kinase tor2	1	1	0	0		0	0
1476	TcYC6_0122490-RA	ABC1 family, putative	1	1	0	0		0	0
1477	TcYC6_0113560-RA	macrophage infectivity potentiator, precursor, putative	1	1	0	0		0	0
1478	TcYC6_0084600-RA	hypothetical protein, conserved	1	1	0	0		0	0
1479	TcYC6_0124820-RA	RNA-binding protein, putative	0.66	1	2	2		0.18045606	0
1480	TcYC6_0006250-RA	Mitochondrial ribosomal protein L20	1	1	0	0		0	0
1481	TcYC6_0091230-RA	target of rapamycin kinase 3	1	1	0	0		0	0
1482	TcYC6_0055070-RA	ubiquitin fold modifier protein, putative	1	1	0	0		0	0
1483	TcYC6_0113840-RA	putative extracellular receptor	1	1	0	0		0	0
1484	TcYC6_0040110-RA	hypothetical protein, conserved	1	1	0	0		0	0
1485	TcYC6_0126990-RA	acid phosphatase, putative	1	1	0	0		0	0
1486	TcYC6_0070170-RA	U5 snRNA-associated splicing factor, putative	1	1	0	0		0	0
1487	TcYC6_0031580-RA	hypothetical protein, conserved	1	1	0	0		0	0
1488	TcYC6_0065690-RA	Mitochondrial ribosomal protein L49	1	1	0	0		0	0
1489	TcYC6_0078850-RA	RNA-binding protein, putative	1	1	0	0		0	0
1490	TcYC6_0126370-RA	dolichyl-P-Man:GDP-Man5GlcNAc2-PP-dolichyl alpha-1,3-mannosyltransferase, putative	0.66	1	2	2		0.18045606	0
1491	TcYC6_0063850-RA	oxidoreductase, putative	0.66	1	2	2		0.18045606	0
1492	TcYC6_0082050-RA	DnaJ chaperone protein, putative	0.66	1	2	2		0.18045606	0
1493	TcYC6_0086460-RA	mitochondrial ribosomal protein s34	0.66	1	2	2		0.18045606	0
1494	TcYC6_0100390-RA	hypothetical protein, conserved	0.66	1	2	2		0.18045606	0
1495	TcYC6_0086790-RA	kynurenine 3-monooxygenase, putative	1	1	0	0		0	0
1496	TcYC6_0092580-RA	hypothetical protein	1	1	0	0		0	0
1497	TcYC6_0071240-RA	lipoic acid containing carrier protein, putative	1	1	0	0		0	0
1498	TcYC6_0119530-RA	TLP18.3, Psb32 and MOLO-1 founding proteins of phosphatase, putative	1	1	0	0		0	0
1499	TcYC6_0117190-RA	hypothetical protein, conserved	1	1	0	0		0	0
1500	TcYC6_0096040-RA	Flavinator of succinate dehydrogenase, putative	1	1	0	0		0	0
1501	TcYC6_0083200-RA	folate-binding protein YgfZ, putative	1	1	0	0		0	0
1502	TcYC6_0084430-RA	nicotinamidase, putative	1	1	0	0		0	0
1503	TcYC6_0108000-RA	DNA-directed RNA polymerase II subunit 3, putative	1	1	0	0		0	0
1504	TcYC6_0068610-RA	Double RNA binding domain protein 9	0.66	1	2	2		0.18045606	0
1505	TcYC6_0072360-RA	magnesium-dependent phosphatase-1/HAD phosphatase, family IIIC, putative	1	1	0	0		0	0
1506	TcYC6_0113850-RA	histone H3 variant V	1	1	0	0		0	0
1507	TcYC6_0095180-RA	Cleavage stimulation factor subunit 50, putative	1	1	0	0		0	0
1508	TcYC6_0080480-RA	dolicholphosphate-mannose synthase, putative	1	1	0	0		0	0
1509	TcYC6_0089830-RA	hypothetical protein, conserved	1	1	0	0		0	0
1510	TcYC6_0071380-RA	Mitochondrial import receptor subunit ATOM40, putative	1	1	0	0		0	0
1511	TcYC6_0005420-RA	soluble N-ethylmaleimide sensitive factor (NSF) attachment protein, putative	1	1	0	0		0	0
1512	TcYC6_0122730-RA	hypothetical protein, conserved	1	1	0	0		0	0
1513	TcYC6_0019100-RA	von Willebrand factor type A domain containing protein, putative	1	1	0	0		0	0
1514	TcYC6_0125510-RA	hypothetical protein, conserved	1	1	0	0		0	0
1515	TcYC6_0046520-RA	ADP-ribosylation factor-like 2, arl2, putative	1	1	0	0		0	0
1516	TcYC6_0115960-RA	DNA-directed RNA polymerase II/III subunit, putative	1	1	0	0		0	0
1517	TcYC6_0013220-RA	RNA polymerase B subunit RPB8, putative	1	1	0	0		0	0
1518	TcYC6_0069030-RA	hypothetical protein, conserved	1	1	0	0		0	0
1519	TcYC6_0096210-RA	small nuclear ribonucleoprotein Sm-E, putative	1	1	0	0		0	0
1520	TcYC6_0121230-RA	RNA editing complex protein MP63, putative	1	1	0	0		0	0
1521	TcYC6_0008970-RA	succinate dehydrogenase subunit	1	1	0	0		0	0
1522	TcYC6_0108070-RA	hypothetical protein, conserved	1	1	0	0		0	0
1523	TcYC6_0096200-RA	ubiquitin hydrolase, putative	1	1	0	0		0	0
1524	TcYC6_0081380-RA	hypothetical protein, conserved	1	1	0	0		0	0
1525	TcYC6_0065510-RA	hypothetical protein	1	1	0	0		0	0
1526	TcYC6_0111870-RA	60S acidic ribosomal protein P2, putative	1	1	0	0		0	0
1527	TcYC6_0109660-RA	Double RNA binding domain protein 6A	1	1	0	0		0	0
1528	TcYC6_0117380-RA	Vacuolar iron transporter 1, putative	1	1	0	0		0	0
1529	TcYC6_0103300-RA	endomembrane protein, putative	1	1	0	0		0	0
1530	TcYC6_0037240-RA	O-phosphoseryl-tRNA(Sec) selenium transferase, putative	1	1	0	0		0	0
1531	TcYC6_0067120-RA	mitochondrial ribosomal protein L15	0.66	1	2	2		0.18045606	0
1532	TcYC6_0097000-RA	Domain of unknown function (DUF814), putative	1	1	0	0		0	0
1533	TcYC6_0117290-RA	zinc finger protein 3	1	1	0	0		0	0
1534	TcYC6_0111350-RA	multicopper oxidase, putative	1	1	0	0		0	0
1535	TcYC6_0106530-RA	rac serine-threonine kinase, putative	1	1	0	0		0	0
1536	TcYC6_0125620-RA	hypothetical protein	1	1	0	0		0	0
1537	TcYC6_0058480-RA	ISWI complex protein	1	1	0	0		0	0
1538	TcYC6_0084610-RA	acidocalcisomal exopolyphosphatase, putative	1	1	0	0		0	0
1539	TcYC6_0102010-RA	CMGC/MAPK protein kinase, putative	1	1	0	0		0	0
1540	TcYC6_0044830-RA	hypothetical protein, conserved	1	1	0	0		0	0
1541	TcYC6_0015670-RA	hypothetical protein, conserved	1	1	0	0		0	0
1542	TcYC6_0011670-RA	protein phosphatase 2A, putative	1	1	0	0		0	0
1543	TcYC6_0049960-RA	major facilitator superfamily, putative	1	1	0	0		0	0
1544	TcYC6_0017280-RA	hypothetical protein, conserved	1	1	0	0		0	0
1545	TcYC6_0028690-RA	2,4-dienoyl-coa reductase fadh1, putative	1	1	0	0		0	0
1546	TcYC6_0120060-RA	eukaryotic translation initiation factor 3 subunit j	1	1	0	0		0	0
1547	TcYC6_0055430-RA	hypothetical protein, conserved	1	1	0	0		0	0
1548	TcYC6_0113800-RA	Flagellum attachment zone protein 7	1	1	0	0		0	0
1549	TcYC6_0068770-RA	syntaxin, putative	1	1	0	0		0	0
1550	TcYC6_0045930-RA	hypothetical protein, conserved	1	1	0	0		0	0
1551	TcYC6_0090600-RA	ZFP family member, putative	1	1	0	0		0	0
1552	TcYC6_0093950-RA	rotamase, putative	1	1	0	0		0	0
1553	TcYC6_0112850-RA	DnaJ domain containing protein, putative	1	1	0	0		0	0
1554	TcYC6_0011270-RA	Low-affinity phosphate transporter PHO91	1	1	0	0		0	0
1555	TcYC6_0109980-RA	paraflagellar rod protein 3, putative	1	1	0	0		0	0
1556	TcYC6_0104010-RA	hypothetical protein, conserved	1	1	0	0		0	0
1557	TcYC6_0034840-RA	hypothetical protein, conserved	1	1	0	0		0	0
1558	TcYC6_0054770-RA	hypothetical protein, conserved	1	1	0	0		0	0
1559	TcYC6_0065550-RA	Protein of unknown function (DUF2453), putative	1	1	0	0		0	0
1560	TcYC6_0069270-RA	riboflavin kinase, putative	1	1	0	0		0	0
1561	TcYC6_0079770-RA	hypothetical protein, conserved	1	1	0	0		0	0
1562	TcYC6_0085870-RA	Present in the outer mitochondrial membrane proteome 2	1	1	0	0		0	0
1563	TcYC6_0075510-RA	hypothetical protein, conserved	1	1	0	0		0	0
1564	TcYC6_0005850-RA	pre-mRNA-splicing factor CWC22, putative	1	1	0	0		0	0
1565	TcYC6_0008860-RA	prefoldin subunit, putative	1	1	0	0		0	0
1566	TcYC6_0126540-RA	hypothetical protein, conserved	1	1	0	0		0	0
1567	TcYC6_0123820-RA	hypothetical protein	1	1	0	0		0	0
1568	TcYC6_0013810-RA	serine peptidase, clan SC, family S9A-like protein, putative	1	1	0	0		0	0
1569	TcYC6_0096930-RA	cyclosome subunit, putative	1	1	0	0		0	0
1570	TcYC6_0089510-RA	TPR-repeat protein, putative	1	1	0	0		0	0
1571	TcYC6_0096740-RA	Intraflagellar transport complex B protein 46 C terminal, putative	1	1	0	0		0	0
1572	TcYC6_0060410-RA	cyclosome/APC complex protein, putative	1	1	0	0		0	0
1573	TcYC6_0032690-RA	SET domain containing protein, putative	1	1	0	0		0	0
1574	TcYC6_0031290-RA	putative 5'-3' exoribonuclease C	1	1	0	0		0	0
1575	TcYC6_0061630-RA	Plus-3 domain/Zinc finger, C3HC4 type (RING finger), putative	1	1	0	0		0	0
1576	TcYC6_0074280-RA	hypothetical protein, conserved	1	1	0	0		0	0
1577	TcYC6_0016780-RA	transmembrane protein, conserved	1	1	0	0		0	0
1578	TcYC6_0011680-RA	SelR domain containing protein, putative	1	1	0	0		0	0
1579	TcYC6_0053370-RA	ubiquitin-conjugating enzyme E2, putative	1	1	0	0		0	0
1580	TcYC6_0102250-RA	hypothetical protein, conserved	1	1	0	0		0	0
1581	TcYC6_0099750-RA	pre-rrna-processing protein tsr1-like	1	1	0	0		0	0
1582	TcYC6_0018600-RA	protein phosphatase 2C, putative	1	1	0	0		0	0
1583	TcYC6_0018660-RA	Domain of unknown function (DUF4201), putative	1	1	0	0		0	0
1584	TcYC6_0083870-RA	2-amino-3-ketobutyrate coenzyme A ligase, putative	0.34	1	22	21		0.46852108	0
1585	TcYC6_0058700-RA	protein disulfide isomerase	0.36	1	26	26		0.4436975	0
1586	TcYC6_0125560-RA	putative mitochondrial RNA binding complex 1 subunit	0.36	1	26	24		0.4436975	0
1587	TcYC6_0012090-RA	dipeptidyl-peptidase, putative	0.38	1	27	26		0.4202164	0
1588	TcYC6_0011400-RA	heat shock protein 70	0.2	1	48	47		0.69897	0
1589	TcYC6_0072760-RA	Metallocarboxypeptidase 1	0.39	1	27	26		0.40893539	0
1590	TcYC6_0007150-RA	60S ribosomal protein L10a, putative	0.39	1	17	17		0.40893539	0
1591	TcYC6_0091050-RA	phosphomannomutase-like protein, putative	0.39	1	23	20		0.40893539	0
1592	TcYC6_0084140-RA	Eukaryotic initiation factor 4A-1	0.39	1	20	18		0.40893539	0
1593	TcYC6_0098430-RA	RNA-binding protein 42 (RNA-binding motif protein 42), putative	0.4	1	12	13		0.39794001	0
1594	TcYC6_0081230-RA	fumarate hydratase, putative	0.4	1	25	24		0.39794001	0
1595	TcYC6_0108430-RA	ABC transporter, putative	0.4	1	24	24		0.39794001	0
1596	TcYC6_0073060-RA	putative receptor-type adenylate cyclase	0.4	1	23	23		0.39794001	0
1597	TcYC6_0029360-RA	glyceraldehyde 3-phosphate dehydrogenase, cytosolic, putative	0.41	1	15	14		0.38721614	0
1598	TcYC6_0023300-RA	hypothetical protein	0.41	1	24	21		0.38721614	0
1599	TcYC6_0076560-RA	Phosphoenolpyruvate carboxykinase [ATP], glycosomal	0.25	1	32	34		0.60205999	0
1600	TcYC6_0009450-RA	elongation factor 1-alpha, putative	0.13	1	35	34		0.88605665	0
1601	TcYC6_0069830-RA	glycosomal membrane protein, putative	0.33	1	13	13		0.48148606	0
1602	TcYC6_0022740-RA	methionyl-tRNA synthetase, putative	0.34	1	29	30		0.46852108	0
1603	TcYC6_0115100-RA	nuclear segregation protein, putative	0.41	1	19	15		0.38721614	0
1604	TcYC6_0030710-RA	hypothetical protein, conserved	0.41	1	16	15		0.38721614	0
1605	TcYC6_0011340-RA	cytosolic malate dehydrogenase, putative	0.41	1	11	11		0.38721614	0
1606	TcYC6_0009720-RA	hypothetical protein, conserved	0.29	1	44	39		0.537602	0
1607	TcYC6_0017200-RA	coatomer beta subunit	0.41	1	18	19		0.38721614	0
1608	TcYC6_0043860-RA	3-methylcrotonoyl-CoA carboxylase beta subunit, putative	0.41	1	19	20		0.38721614	0
1609	TcYC6_0083970-RA	fatty acid desaturase, putative	0.41	1	18	17		0.38721614	0
1610	TcYC6_0031180-RA	ubiquitin-activating enzyme E1, putative	0.34	1	32	32		0.46852108	0
1611	TcYC6_0110920-RA	ATP-dependent 6-phosphofructokinase, glycosomal	0.34	1	29	27		0.46852108	0
1612	TcYC6_0043470-RA	hypothetical protein, conserved	0.41	1	12	12		0.38721614	0
1613	TcYC6_0098890-RA	S-adenosylmethionine synthetase, putative	0.34	1	22	23		0.46852108	0
1614	TcYC6_0044220-RA	proteasome alpha 7 subunit, putative	0.42	1	15	16		0.37675071	0
1615	TcYC6_0116000-RA	hypothetical protein, conserved	0.42	1	20	20		0.37675071	0
1616	TcYC6_0044740-RA	glycerol-3-phosphate dehydrogenase, putative	0.29	1	36	35		0.537602	0
1617	TcYC6_0082790-RA	translationally controlled tumor protein (TCTP), putative	0.42	1	11	12		0.37675071	0
1618	TcYC6_0050270-RA	putative pyrroline-5-carboxylate synthetase-like protein	0.3	1	39	39		0.52287875	0
1619	TcYC6_0098240-RA	glyceraldehyde 3-phosphate dehydrogenase, putative	0.26	0.9	24	24		0.58502665	-0.15200309344505
1620	TcYC6_0122980-RA	isoleucyl-tRNA synthetase, putative	0.3	0.9	44	40		0.52287875	-0.15200309344505
1621	TcYC6_0146880-RA	retrotransposon hot spot (RHS) protein, putative	0.42	0.9	15	14		0.37675071	-0.15200309344505
1622	TcYC6_0092980-RA	Tripartite attachment complex protein 102	0.42	0.9	15	15		0.37675071	-0.15200309344505
1623	TcYC6_0002740-RA	ABC transporter, putative	0.42	0.9	15	15		0.37675071	-0.15200309344505
1624	TcYC6_0122000-RA	40S ribosomal protein S12, putative	0.42	0.9	9	8		0.37675071	-0.15200309344505
1625	TcYC6_0077600-RA	hypothetical protein, conserved	0.26	0.9	35	34		0.58502665	-0.15200309344505
1626	TcYC6_0044100-RA	14-3-3 protein 2, putative	0.35	0.9	16	15		0.45593196	-0.15200309344505
1627	TcYC6_0109470-RA	tryparedoxin 1, putative	0.42	0.9	6	6		0.37675071	-0.15200309344505
1628	TcYC6_0089570-RA	ribosomal protein l35a, putative	0.42	0.9	14	14		0.37675071	-0.15200309344505
1629	TcYC6_0092450-RA	carnitine O-palmitoyltransferase II, putative	0.42	0.9	17	16		0.37675071	-0.15200309344505
1630	TcYC6_0016660-RA	conserved protein, unknown function	0.42	0.9	16	15		0.37675071	-0.15200309344505
1631	TcYC6_0052940-RA	RNA capping enzyme, cytoplasmic	0.42	0.9	15	14		0.37675071	-0.15200309344505
1632	TcYC6_0006450-RA	2-oxoglutarate dehydrogenase E1 component, putative	0.3	0.9	34	36		0.52287875	-0.15200309344505
1633	TcYC6_0091450-RA	PQQ-like domain/Protein of unknown function (DUF1620), putative	0.35	0.9	25	24		0.45593196	-0.15200309344505
1634	TcYC6_0024850-RA	cysteine peptidase, Clan CA, family C2, putative	0.35	0.9	25	24		0.45593196	-0.15200309344505
1635	TcYC6_0051370-RA	cytochrome-b5 reductase, putative	0.35	0.9	12	13		0.45593196	-0.15200309344505
1636	TcYC6_0067510-RA	60S ribosomal protein L5, putative	0.35	0.9	19	19		0.45593196	-0.15200309344505
1637	TcYC6_0075780-RA	chaperone protein DnaJ, putative	0.35	0.9	19	18		0.45593196	-0.15200309344505
1638	TcYC6_0097640-RA	RNA-binding protein, putative	0.43	0.9	10	10		0.36653154	-0.15200309344505
1639	TcYC6_0033850-RA	elongation factor 1-gamma , putative	0.26	0.9	30	26		0.58502665	-0.15200309344505
1640	TcYC6_0115910-RA	Elongation factor Tu, mitochondrial, putative	0.26	0.9	30	31		0.58502665	-0.15200309344505
1641	TcYC6_0108610-RA	U-box domain protein, putative	0.35	0.9	24	21		0.45593196	-0.15200309344505
1642	TcYC6_0013960-RA	acyl-CoA dehydrogenase, putative	0.26	0.9	34	32		0.58502665	-0.15200309344505
1643	TcYC6_0117610-RA	hypothetical protein, conserved	0.43	0.9	12	11		0.36653154	-0.15200309344505
1644	TcYC6_0072920-RA	phenylalanyl-tRNA synthetase (beta subunit), putative	0.35	0.9	19	21		0.45593196	-0.15200309344505
1645	TcYC6_0059630-RA	thimet oligopeptidase, putative	0.24	0.9	40	42		0.61978876	-0.15200309344505
1646	TcYC6_0006080-RA	ubiquinone biosynthesis methyltransferase, putative	0.43	0.9	13	12		0.36653154	-0.15200309344505
1647	TcYC6_0028510-RA	cAMP specific phosphodiesterase, putative	0.43	0.9	11	11		0.36653154	-0.15200309344505
1648	TcYC6_0057980-RA	40S ribosomal protein S16, putative	0.43	0.9	8	8		0.36653154	-0.15200309344505
1649	TcYC6_0112950-RA	ATP-dependent zinc metallopeptidase, putative	0.43	0.9	14	12		0.36653154	-0.15200309344505
1650	TcYC6_0088850-RA	p25-alpha, putative	0.43	0.9	9	9		0.36653154	-0.15200309344505
1651	TcYC6_0124480-RA	RNA-binding protein RGGm	0.24	0.9	18	18		0.61978876	-0.15200309344505
1652	TcYC6_0047040-RA	NADH-dependent fumarate reductase	0.35	0.9	22	22		0.45593196	-0.15200309344505
1653	TcYC6_0015680-RA	major vault protein, putative	0.14	0.9	56	56		0.85387196	-0.15200309344505
1654	TcYC6_0009900-RA	vacuolar protein sorting-associated protein 35, putative	0.43	0.9	12	12		0.36653154	-0.15200309344505
1655	TcYC6_0122480-RA	CCR4-NOT transcription complex subunit 10, putative	0.43	0.9	9	10		0.36653154	-0.15200309344505
1656	TcYC6_0087700-RA	hypothetical protein, conserved	0.43	0.9	13	12		0.36653154	-0.15200309344505
1657	TcYC6_0095870-RA	adenosine kinase, putative	0.43	0.9	10	11		0.36653154	-0.15200309344505
1658	TcYC6_0003610-RA	phosphoribosylpyrophosphate synthetase, putative	0.43	0.9	10	12		0.36653154	-0.15200309344505
1659	TcYC6_0045760-RA	acyl-CoA dehydrogenase, putative	0.43	0.9	9	9		0.36653154	-0.15200309344505
1660	TcYC6_0107980-RA	26S proteasome regulatory non-ATPase subunit	0.3	0.9	28	29		0.52287875	-0.15200309344505
1661	TcYC6_0044860-RA	hypothetical protein	0.36	0.9	22	21		0.4436975	-0.15200309344505
1662	TcYC6_0000830-RA	ATP-dependent Clp protease subunit, heat shock protein 78, putative	0.27	0.9	37	36		0.56863624	-0.15200309344505
1663	TcYC6_0061330-RA	cysteine peptidase, putative	0.44	0.9	8	10		0.35654732	-0.15200309344505
1664	TcYC6_0016650-RA	serine/threonine protein phosphatase 2A regulatory subunit, putative	0.44	0.9	10	11		0.35654732	-0.15200309344505
1665	TcYC6_0089430-RA	asparaginyl-tRNA synthetase, putative	0.21	0.9	38	35		0.67778071	-0.15200309344505
1666	TcYC6_0003450-RA	Mitochondrial ATP synthase subunit, putative	0.36	0.9	20	18		0.4436975	-0.15200309344505
1667	TcYC6_0060340-RA	cytochrome oxidase subunit IV, putative	0.36	0.9	19	19		0.4436975	-0.15200309344505
1668	TcYC6_0070070-RA	T-complex protein 1, eta subunit, putative	0.27	0.9	27	28		0.56863624	-0.15200309344505
1669	TcYC6_0053320-RA	chaperonin containing t-complex protein, putative	0.31	0.9	21	20		0.50863831	-0.15200309344505
1670	TcYC6_0083060-RA	Succinate dehydrogenase [ubiquinone] flavoprotein subunit, mitochondrial	0.24	0.9	31	29		0.61978876	-0.15200309344505
1671	TcYC6_0062380-RA	threonyl-tRNA synthetase, putative	0.17	0.9	49	49		0.76955108	-0.15200309344505
1672	TcYC6_0061530-RA	proteasome regulatory ATPase subunit 3, putative	0.36	0.9	19	17		0.4436975	-0.15200309344505
1673	TcYC6_0028140-RA	nucleosome assembly protein-like protein, putative	0.44	0.9	7	7		0.35654732	-0.15200309344505
1674	TcYC6_0067820-RA	60S ribosomal protein L26, putative	0.44	0.9	5	5		0.35654732	-0.15200309344505
1675	TcYC6_0070050-RA	proteasome beta 2 subunit, putative	0.44	0.9	7	8		0.35654732	-0.15200309344505
1676	TcYC6_0068180-RA	RNA-binding protein, putative	0.44	0.9	8	10		0.35654732	-0.15200309344505
1677	TcYC6_0032550-RA	GAF domain/TIP41-like family, putative	0.44	0.9	9	9		0.35654732	-0.15200309344505
1678	TcYC6_0098040-RA	chaperonin HSP60/CNP60, putative	0.44	0.9	10	10		0.35654732	-0.15200309344505
1679	TcYC6_0080960-RA	copper homeostasis protein, putative	0.44	0.9	8	8		0.35654732	-0.15200309344505
1680	TcYC6_0043280-RA	pyruvate phosphate dikinase, putative	0.0046	0.9	79	78		233724217	-0.15200309344505
1681	TcYC6_0098600-RA	glutamyl-tRNA synthetase, putative	0.36	0.9	16	17		0.4436975	-0.15200309344505
1682	TcYC6_0115450-RA	hypothetical protein, conserved	0.36	0.9	17	15		0.4436975	-0.15200309344505
1683	TcYC6_0090540-RA	aldose 1-epimerase, putative	0.36	0.9	14	14		0.4436975	-0.15200309344505
1684	TcYC6_0043320-RA	40S ribosomal protein S5, putative	0.36	0.9	11	11		0.4436975	-0.15200309344505
1685	TcYC6_0107880-RA	Facilitates chromatin transcription complex subunit spt16	0.23	0.9	42	39		0.63827216	-0.15200309344505
1686	TcYC6_0017050-RA	cysteine peptidase, Clan CA, family C2, putative	0.23	0.9	27	27		0.63827216	-0.15200309344505
1687	TcYC6_0069970-RA	60S ribosomal protein L27A/L29, putative	0.36	0.9	10	10		0.4436975	-0.15200309344505
1688	TcYC6_0092000-RA	cell differentiation protein, putative	0.44	0.9	7	7		0.35654732	-0.15200309344505
1689	TcYC6_0098490-RA	conserved repeat domain containing protein, putative	0.44	0.9	7	6		0.35654732	-0.15200309344505
1690	TcYC6_0006190-RA	ATP-dependent protease subunit HslV, putative	0.44	0.9	7	7		0.35654732	-0.15200309344505
1691	TcYC6_0084260-RA	mitochondrial-processing peptidase subunit beta, putative	0.44	0.9	8	9		0.35654732	-0.15200309344505
1692	TcYC6_0105310-RA	hypothetical protein, conserved	0.44	0.9	10	9		0.35654732	-0.15200309344505
1693	TcYC6_0122030-RA	hexose transporter	0.44	0.9	6	6		0.35654732	-0.15200309344505
1694	TcYC6_0100460-RA	CAMK/CAMKL family protein kinase, putative	0.31	0.9	14	14		0.50863831	-0.15200309344505
1695	TcYC6_0087400-RA	25 kDa translation elongation factor 1-beta, putative	0.31	0.9	12	12		0.50863831	-0.15200309344505
1696	TcYC6_0058110-RA	glutathione peroxidase-like protein, putative	0.27	0.9	23	21		0.56863624	-0.15200309344505
1697	TcYC6_0091620-RA	putative beta prime cop protein	0.27	0.9	28	30		0.56863624	-0.15200309344505
1698	TcYC6_0047090-RA	tyrosine aminotransferase	0.11	0.9	31	31		0.95860731	-0.15200309344505
1699	TcYC6_0069180-RA	ATP-dependent RNA helicase, putative	0.043	0.9	52	51		136653154	-0.15200309344505
1700	TcYC6_0036970-RA	ribonucleoside-diphosphate reductase small chain, putative	0.26	0.9	16	17		0.58502665	-0.15200309344505
1701	TcYC6_0117590-RA	hypothetical protein, conserved	0.36	0.9	12	11		0.4436975	-0.15200309344505
1702	TcYC6_0113860-RA	CYTH domain containing protein, putative	0.36	0.9	14	13		0.4436975	-0.15200309344505
1703	TcYC6_0098760-RA	PAS-domain containing phosphoglycerate kinase, putative	0.36	0.9	16	15		0.4436975	-0.15200309344505
1704	TcYC6_0047420-RA	oligosaccharyl transferase subunit, putative	0.36	0.9	12	11		0.4436975	-0.15200309344505
1705	TcYC6_0124910-RA	sterol C-24 reductase, putative	0.36	0.9	9	10		0.4436975	-0.15200309344505
1706	TcYC6_0109100-RA	ADP-ribosylation factor-like protein 3, putative	0.36	0.9	10	9		0.4436975	-0.15200309344505
1707	TcYC6_0115350-RA	Activator of Hsp90 ATPase, N-terminal/Activator of Hsp90 ATPase-like protein, putative	0.45	0.9	5	7		0.34678749	-0.15200309344505
1708	TcYC6_0069520-RA	dihydroxyacetone kinase 1-like, putative	0.45	0.9	7	7		0.34678749	-0.15200309344505
1709	TcYC6_0112230-RA	proteasome regulatory non-ATPase subunit 11, putative	0.45	0.9	7	6		0.34678749	-0.15200309344505
1710	TcYC6_0100820-RA	proteasome regulatory non-ATPase subunit, putative	0.45	0.9	7	6		0.34678749	-0.15200309344505
1711	TcYC6_0007140-RA	40S ribosomal protein S27, putative	0.45	0.9	5	5		0.34678749	-0.15200309344505
1712	TcYC6_0068510-RA	hypothetical protein, conserved	0.45	0.9	8	8		0.34678749	-0.15200309344505
1713	TcYC6_0103430-RA	hypothetical protein, conserved	0.45	0.9	5	6		0.34678749	-0.15200309344505
1714	TcYC6_0121440-RA	histidine ammonia-lyase, putative	0.15	0.9	29	26		0.82390874	-0.15200309344505
1715	TcYC6_0073580-RA	Serine-threonine kinase receptor-associated protein, putative	0.36	0.9	11	12		0.4436975	-0.15200309344505
1716	TcYC6_0098920-RA	cytochrome p450-like protein	0.36	0.9	14	11		0.4436975	-0.15200309344505
1717	TcYC6_0040130-RA	mitochondrial RNA-binding protein 2, putative	0.36	0.9	7	8		0.4436975	-0.15200309344505
1718	TcYC6_0046850-RA	60S ribosomal protein L18a, putative	0.3	0.9	13	14		0.52287875	-0.15200309344505
1719	TcYC6_0072610-RA	heat shock protein 84, putative	0.16	0.9	39	42		0.79588002	-0.15200309344505
1720	TcYC6_0058100-RA	trifunctional enzyme alpha subunit, mitochondrial precursor-like protein	0.14	0.9	40	39		0.85387196	-0.15200309344505
1721	TcYC6_0146240-RA	retrotransposon hot spot (RHS) protein, putative	0.3	0.9	18	16		0.52287875	-0.15200309344505
1722	TcYC6_0081070-RA	predicted ankyrin repeat family protein	0.36	0.9	12	11		0.4436975	-0.15200309344505
1723	TcYC6_0021740-RA	2-oxoisovalerate dehydrogenase alpha subunit, putative	0.36	0.9	12	10		0.4436975	-0.15200309344505
1724	TcYC6_0044300-RA	cytoplasmic translation machinery associated protein, putative	0.36	0.9	10	8		0.4436975	-0.15200309344505
1725	TcYC6_0014130-RA	ATP-dependent RNA helicase FAL1, putative	0.45	0.9	8	7		0.34678749	-0.15200309344505
1726	TcYC6_0078820-RA	Ubiquitin family, putative	0.45	0.9	6	6		0.34678749	-0.15200309344505
1727	TcYC6_0098700-RA	hypothetical protein, conserved	0.45	0.9	8	6		0.34678749	-0.15200309344505
1728	TcYC6_0091280-RA	50S ribosomal protein L7Ae, putative	0.45	0.9	6	5		0.34678749	-0.15200309344505
1729	TcYC6_0082060-RA	hypothetical protein, conserved	0.45	0.9	4	4		0.34678749	-0.15200309344505
1730	TcYC6_0006540-RA	signal recognition particle receptor like protein, putative	0.45	0.9	7	6		0.34678749	-0.15200309344505
1731	TcYC6_0067940-RA	methyltransferase domain containing protein, putative	0.45	0.9	5	6		0.34678749	-0.15200309344505
1732	TcYC6_0079440-RA	N-acetyltransferase subunit Nat1, putative	0.2	0.9	33	30		0.69897	-0.15200309344505
1733	TcYC6_0049540-RA	Unconventional myosin	0.2	0.9	34	31		0.69897	-0.15200309344505
1734	TcYC6_0071640-RA	polyadenylate-binding protein 1	0.3	0.9	19	16		0.52287875	-0.15200309344505
1735	TcYC6_0054740-RA	orotidine-5-phosphate decarboxylase/orotate phosphoribosyltransferase, putative	0.3	0.9	19	16		0.52287875	-0.15200309344505
1736	TcYC6_0009170-RA	hypothetical protein, conserved	0.3	0.9	15	15		0.52287875	-0.15200309344505
1737	TcYC6_0109730-RA	hypothetical protein, conserved	0.23	0.9	30	28		0.63827216	-0.15200309344505
1738	TcYC6_0052720-RA	Metalloprotease M41 FtsH, putative	0.26	0.9	23	20		0.58502665	-0.15200309344505
1739	TcYC6_0146870-RA	retrotransposon hot spot protein (RHS), putative (fragment)	0.36	0.9	9	8		0.4436975	-0.15200309344505
1740	TcYC6_0045280-RA	mercaptopyruvate sulfurtransferase, putative	0.36	0.9	12	10		0.4436975	-0.15200309344505
1741	TcYC6_0115310-RA	serine/threonine protein phosphatase type 5, putative	0.36	0.9	11	11		0.4436975	-0.15200309344505
1742	TcYC6_0080950-RA	clathrin coat assembly protein, putative	0.36	0.9	12	10		0.4436975	-0.15200309344505
1743	TcYC6_0043250-RA	hypothetical protein, conserved	0.36	0.9	10	9		0.4436975	-0.15200309344505
1744	TcYC6_0086490-RA	nitrilase, putative	0.3	0.9	10	10		0.52287875	-0.15200309344505
1745	TcYC6_0054200-RA	6-phosphogluconolactonase, putative	0.3	0.9	13	14		0.52287875	-0.15200309344505
1746	TcYC6_0006570-RA	cysteine synthase, putative	0.3	0.9	16	14		0.52287875	-0.15200309344505
1747	TcYC6_0034620-RA	hypothetical protein, conserved	0.18	0.9	41	33		0.74472749	-0.15200309344505
1748	TcYC6_0056720-RA	heat shock 70 kDa protein, putative	0.075	0.9	35	30		112493874	-0.15200309344505
1749	TcYC6_0000500-RA	proteasome regulatory non-ATPase subunit 6, putative	0.26	0.9	22	21		0.58502665	-0.15200309344505
1750	TcYC6_0081680-RA	malic enzyme, putative	0.14	0.9	24	23		0.85387196	-0.15200309344505
1751	TcYC6_0108150-RA	Hsc70-interacting protein, putative	0.3	0.9	12	11		0.52287875	-0.15200309344505
1752	TcYC6_0071020-RA	hypothetical protein, conserved	0.3	0.9	19	17		0.52287875	-0.15200309344505
1753	TcYC6_0037180-RA	ubiquitin-60S ribosomal protein L40	0.36	0.9	5	4		0.4436975	-0.15200309344505
1754	TcYC6_0085990-RA	hypothetical protein, conserved	0.36	0.9	9	7		0.4436975	-0.15200309344505
1755	TcYC6_0035040-RA	Possible lysine decarboxylase, putative	0.36	0.9	10	8		0.4436975	-0.15200309344505
1756	TcYC6_0063000-RA	nucleolar protein 56	0.36	0.9	11	11		0.4436975	-0.15200309344505
1757	TcYC6_0173540-RA	dispersed gene family protein 1 (DGF-1), putative	0.45	0.9	7	6		0.34678749	-0.15200309344505
1758	TcYC6_0040740-RA	MSP (Major sperm protein) domain containing protein, putative	0.45	0.9	6	6		0.34678749	-0.15200309344505
1759	TcYC6_0126640-RA	hypothetical protein, conserved	0.45	0.9	6	5		0.34678749	-0.15200309344505
1760	TcYC6_0057490-RA	hypothetical protein, conserved	0.45	0.9	7	6		0.34678749	-0.15200309344505
1761	TcYC6_0092390-RA	translocon-associated protein (TRAP), alpha subunit, putative	0.45	0.9	4	4		0.34678749	-0.15200309344505
1762	TcYC6_0122420-RA	hypothetical protein, conserved	0.45	0.9	6	6		0.34678749	-0.15200309344505
1763	TcYC6_0066240-RA	delta-adaptin	0.45	0.9	7	6		0.34678749	-0.15200309344505
1764	TcYC6_0088800-RA	hypothetical protein, conserved	0.45	0.9	6	5		0.34678749	-0.15200309344505
1765	TcYC6_0112750-RA	adenylate kinase, putative	0.45	0.9	5	6		0.34678749	-0.15200309344505
1766	TcYC6_0122750-RA	kinetoplast-associated protein	0.45	0.9	3	3		0.34678749	-0.15200309344505
1767	TcYC6_0077320-RA	GTP-binding elongation factor Tu family, putative	0.45	0.9	6	6		0.34678749	-0.15200309344505
1768	TcYC6_0061710-RA	PITH domain-containing protein	0.45	0.9	5	5		0.34678749	-0.15200309344505
1769	TcYC6_0098690-RA	MORN repeat-containing protein 1	0.45	0.9	5	6		0.34678749	-0.15200309344505
1770	TcYC6_0072020-RA	Tcc1i14-2.7	0.45	0.9	6	5		0.34678749	-0.15200309344505
1771	TcYC6_0108250-RA	kinetoplast ribosomal PPR-repeat containing protein 8	0.45	0.9	6	6		0.34678749	-0.15200309344505
1772	TcYC6_0077860-RA	serine peptidase , putative	0.15	0.9	37	32		0.82390874	-0.15200309344505
1773	TcYC6_0043160-RA	protein transport protein SEC31, putative	0.098	0.9	35	32		100877392	-0.15200309344505
1774	TcYC6_0100430-RA	Ras-related protein Rab1A	0.26	0.9	14	15		0.58502665	-0.15200309344505
1775	TcYC6_0089760-RA	ruvB-like DNA helicase, putative	0.26	0.9	18	15		0.58502665	-0.15200309344505
1776	TcYC6_0089730-RA	hypothetical protein, conserved	0.097	0.9	22	21		101322827	-0.15200309344505
1777	TcYC6_0030300-RA	alanine racemase, putative	0.3	0.9	12	11		0.52287875	-0.15200309344505
1778	TcYC6_0066800-RA	hypothetical protein, conserved	0.26	0.8	21	19		0.58502665	-0.321928094887362
1779	TcYC6_0114250-RA	RNA-binding protein, putative	0.26	0.8	13	13		0.58502665	-0.321928094887362
1780	TcYC6_0046970-RA	proteasome activator protein pa26, putative	0.26	0.8	16	15		0.58502665	-0.321928094887362
1781			0.36	0.8	11	10		0.4436975	-0.321928094887362
1782	TcYC6_0081060-RA	WD40/YVTN repeat-like-containing protein	0.36	0.8	11	7		0.4436975	-0.321928094887362
1783	TcYC6_0068120-RA	hypothetical protein, conserved	0.36	0.8	12	10		0.4436975	-0.321928094887362
1784	TcYC6_0083710-RA	40S ribosomal protein S8, putative	0.36	0.8	7	7		0.4436975	-0.321928094887362
1785	TcYC6_0097380-RA	ADP-ribosylation factor-like protein, putative	0.36	0.8	7	7		0.4436975	-0.321928094887362
1786	TcYC6_0004110-RA	acetyltransferase, putative	0.36	0.8	10	8		0.4436975	-0.321928094887362
1787	TcYC6_0101960-RA	ubiquitin-like protein, putative	0.36	0.8	10	9		0.4436975	-0.321928094887362
1788	TcYC6_0096320-RA	L-threonine 3-dehydrogenase	0.13	0.8	26	22		0.88605665	-0.321928094887362
1789	TcYC6_0043150-RA	eukaryotic release factor 3, putative	0.22	0.8	19	19		0.65757732	-0.321928094887362
1790	TcYC6_0012660-RA	proteasome regulatory non-ATPase subunit 2, putative	0.25	0.8	17	17		0.60205999	-0.321928094887362
1791	TcYC6_0071370-RA	proteasome alpha 1 subunit, putative	0.25	0.8	15	12		0.60205999	-0.321928094887362
1792	TcYC6_0046480-RA	prohibitin, putative	0.3	0.8	11	11		0.52287875	-0.321928094887362
1793	TcYC6_0076150-RA	ras-related protein rab-14, putative	0.3	0.8	10	10		0.52287875	-0.321928094887362
1794	TcYC6_0081520-RA	Kinesin-13 3, putative	0.36	0.8	10	9		0.4436975	-0.321928094887362
1795	TcYC6_0043200-RA	60S ribosomal protein L28, putative	0.36	0.8	8	7		0.4436975	-0.321928094887362
1796	TcYC6_0095400-RA	AMP-binding enzyme, putative	0.36	0.8	11	9		0.4436975	-0.321928094887362
1797	TcYC6_0046270-RA	60S ribosomal protein L19	0.46	0.8	5	5		0.33724217	-0.321928094887362
1798	TcYC6_0057310-RA	small GTP-binding protein	0.46	0.8	6	5		0.33724217	-0.321928094887362
1799	TcYC6_0058840-RA	hypothetical protein, conserved	0.46	0.8	4	4		0.33724217	-0.321928094887362
1800	TcYC6_0000760-RA	serine/threonine-protein kinase NAK, putative	0.46	0.8	6	5		0.33724217	-0.321928094887362
1801	TcYC6_0069200-RA	Present in the outer mitochondrial membrane proteome 7	0.46	0.8	5	4		0.33724217	-0.321928094887362
1802	TcYC6_0055960-RA	small GTP-binding protein Rab18, putative	0.46	0.8	4	5		0.33724217	-0.321928094887362
1803	TcYC6_0104150-RA	emp24/gp25L/p24 family/GOLD, putative	0.46	0.8	6	5		0.33724217	-0.321928094887362
1804	TcYC6_0080970-RA	hypothetical protein, conserved	0.46	0.8	3	3		0.33724217	-0.321928094887362
1805	TcYC6_0003590-RA	Mitochondrial ATP synthase subunit, putative	0.46	0.8	5	3		0.33724217	-0.321928094887362
1806	TcYC6_0064270-RA	Ribosome biogenesis protein Nop16, putative	0.46	0.8	5	5		0.33724217	-0.321928094887362
1807	TcYC6_0113770-RA	methyltransferase domain containing protein, putative	0.46	0.8	6	5		0.33724217	-0.321928094887362
1808	TcYC6_0000710-RA	imidazolonepropionase, putative	0.19	0.8	16	17		0.7212464	-0.321928094887362
1809	TcYC6_0072740-RA	UDP-N-acetylglucosamine pyrophosphorylase	0.22	0.8	21	20		0.65757732	-0.321928094887362
1810	TcYC6_0109040-RA	High mobility group protein TDP1	0.25	0.8	16	15		0.60205999	-0.321928094887362
1811	TcYC6_0028070-RA	60S ribosomal protein L6, putative	0.25	0.8	13	14		0.60205999	-0.321928094887362
1812	TcYC6_0095710-RA	DJ-1 family protein, putative	0.25	0.8	9	10		0.60205999	-0.321928094887362
1813	TcYC6_0107030-RA	hypothetical protein, conserved	0.011	0.8	55	51		195860731	-0.321928094887362
1814	TcYC6_0077630-RA	hypothetical protein, conserved	0.21	0.8	25	17		0.67778071	-0.321928094887362
1815	TcYC6_0098800-RA	protein mkt1, putative	0.19	0.8	21	21		0.7212464	-0.321928094887362
1816	TcYC6_0057270-RA	10 kDa heat shock protein, putative	0.36	0.8	4	4		0.4436975	-0.321928094887362
1817	TcYC6_0024830-RA	UDP-Gal or UDP-GlcNAc-dependent glycosyltransferase, putative	0.36	0.8	10	8		0.4436975	-0.321928094887362
1818	TcYC6_0119370-RA	hypothetical protein, conserved	0.36	0.8	7	7		0.4436975	-0.321928094887362
1819	TcYC6_0103040-RA	T-complex protein 1, zeta subunit, putative	0.16	0.8	21	19		0.79588002	-0.321928094887362
1820	TcYC6_0123520-RA	Regulatory particle triple-A ATPase subunit 6	0.21	0.8	18	16		0.67778071	-0.321928094887362
1821	TcYC6_0113450-RA	putative proteasome regulatory non-ATP-ase subunit 9	0.21	0.8	18	18		0.67778071	-0.321928094887362
1822	TcYC6_0029510-RA	short chain 3-hydroxyacyl-CoA dehydrogenase, putative	0.21	0.8	16	15		0.67778071	-0.321928094887362
1823	TcYC6_0044440-RA	serine sulfhydrylase	0.096	0.8	22	23		101772877	-0.321928094887362
1824	TcYC6_0101620-RA	N-acetyltransferase complex ARD1 subunit	0.25	0.8	13	10		0.60205999	-0.321928094887362
1825	TcYC6_0072590-RA	Nucleoporin NUP59	0.1	0.8	19	17		1	-0.321928094887362
1826	TcYC6_0074010-RA	hypothetical protein, conserved	0.24	0.8	15	12		0.61978876	-0.321928094887362
1827	TcYC6_0054930-RA	flagellar calcium-binding 24 kDa protein	0.29	0.8	9	8		0.537602	-0.321928094887362
1828	TcYC6_0063100-RA	putative protein transport protein SEC23	0.29	0.8	14	12		0.537602	-0.321928094887362
1829	TcYC6_0057750-RA	hypothetical protein, conserved	0.35	0.8	8	8		0.45593196	-0.321928094887362
1830	TcYC6_0100800-RA	hypothetical protein, conserved	0.35	0.8	10	8		0.45593196	-0.321928094887362
1831	TcYC6_0089350-RA	sarcoplasmic reticulum glycoprotein, putative	0.35	0.8	8	8		0.45593196	-0.321928094887362
1832	TcYC6_0025480-RA	cytochrome c oxidase assembly factor, putative	0.35	0.8	7	6		0.45593196	-0.321928094887362
1833	TcYC6_0146320-RA	retrotransposon hot spot protein (RHS), putative (fragment)	0.46	0.8	4	3		0.33724217	-0.321928094887362
1834	TcYC6_0012250-RA	hypothetical protein, conserved	0.46	0.8	4	3		0.33724217	-0.321928094887362
1835	TcYC6_0050110-RA	chaperone DNAJ protein, putative	0.35	0.8	7	7		0.45593196	-0.321928094887362
1836	TcYC6_0090240-RA	putative ribosomal RNA processing protein 6	0.46	0.8	5	4		0.33724217	-0.321928094887362
1837	TcYC6_0000480-RA	casein kinase II, alpha chain, putative	0.46	0.8	5	4		0.33724217	-0.321928094887362
1838	TcYC6_0022570-RA	Aminoacyl-tRNA editing domain containing protein, putative	0.46	0.8	5	4		0.33724217	-0.321928094887362
1839	TcYC6_0075310-RA	hypothetical protein	0.46	0.8	5	4		0.33724217	-0.321928094887362
1840	TcYC6_0007620-RA	Suppressor of G2 allele of SKP1, putative	0.46	0.8	5	4		0.33724217	-0.321928094887362
1841	TcYC6_0014030-RA	Translation initiation factor eIF-2B subunit epsilon, putative	0.46	0.8	5	4		0.33724217	-0.321928094887362
1842	TcYC6_0090890-RA	hypothetical protein, conserved	0.46	0.8	3	3		0.33724217	-0.321928094887362
1843	TcYC6_0053270-RA	vacuolar sorting protein, putative	0.46	0.8	5	4		0.33724217	-0.321928094887362
1844	TcYC6_0112730-RA	malate dehydrogenase	0.46	0.8	4	3		0.33724217	-0.321928094887362
1845	TcYC6_0018940-RA	mRNA capping enzyme, beta chain, putative	0.46	0.8	3	4		0.33724217	-0.321928094887362
1846	TcYC6_0057690-RA	Protein of unknown function (DUF525), putative	0.46	0.8	5	4		0.33724217	-0.321928094887362
1847	TcYC6_0069080-RA	lactoylglutathione lyase-like protein, putative	0.46	0.8	2	2		0.33724217	-0.321928094887362
1848	TcYC6_0108530-RA	Elongation factor Ts, mitochondrial, putative	0.46	0.8	3	3		0.33724217	-0.321928094887362
1849	TcYC6_0096070-RA	hypothetical protein, conserved	0.46	0.8	4	4		0.33724217	-0.321928094887362
1850	TcYC6_0091140-RA	small nuclear ribonucleoprotein sm d3	0.46	0.8	4	4		0.33724217	-0.321928094887362
1851	TcYC6_0109520-RA	hypothetical protein, conserved	0.46	0.8	4	3		0.33724217	-0.321928094887362
1852	TcYC6_0107960-RA	hypothetical protein, conserved	0.46	0.8	5	4		0.33724217	-0.321928094887362
1853	TcYC6_0069360-RA	replication factor C, subunit 3, putative	0.46	0.8	4	4		0.33724217	-0.321928094887362
1854	TcYC6_0022130-RA	centromere/microtubule binding protein cbf5, putative	0.1	0.8	25	24		1	-0.321928094887362
1855	TcYC6_0025310-RA	chaperone DNAJ protein, putative	0.21	0.8	17	16		0.67778071	-0.321928094887362
1856	TcYC6_0080570-RA	dolicholphosphate-mannose synthase, putative	0.24	0.8	14	12		0.61978876	-0.321928094887362
1857	TcYC6_0053110-RA	proteasome regulatory non-ATPase subunit, putative	0.29	0.8	12	9		0.537602	-0.321928094887362
1858	TcYC6_0096150-RA	importin alpha, putative	0.2	0.8	12	12		0.69897	-0.321928094887362
1859	TcYC6_0049180-RA	L-galactonolactone oxidase	0.15	0.8	18	16		0.82390874	-0.321928094887362
1860	TcYC6_0068270-RA	ADP-ribosylation factor 1, putative	0.17	0.8	9	9		0.76955108	-0.321928094887362
1861	TcYC6_0091370-RA	ubiquitin hydrolase, putative	0.35	0.8	8	7		0.45593196	-0.321928094887362
1862	TcYC6_0022050-RA	cytochrome c oxidase subunit VI, putative	0.35	0.8	5	5		0.45593196	-0.321928094887362
1863	TcYC6_0095140-RA	phosphatase 2C, putative	0.35	0.8	7	7		0.45593196	-0.321928094887362
1864	TcYC6_0048230-RA	hypothetical protein, conserved	0.35	0.8	7	5		0.45593196	-0.321928094887362
1865	TcYC6_0080810-RA	pumilio/PUF RNA binding protein 1, putative	0.35	0.8	7	7		0.45593196	-0.321928094887362
1866	TcYC6_0091000-RA	serine-palmitoyl-CoA transferase	0.2	0.8	15	13		0.69897	-0.321928094887362
1867	TcYC6_0146010-RA	retrotransposon hot spot (RHS) protein, putative	0.11	0.8	25	19		0.95860731	-0.321928094887362
1868	TcYC6_0099660-RA	ATP-dependent DEAD/H RNA helicase, putative	0.17	0.8	15	12		0.76955108	-0.321928094887362
1869	TcYC6_0090410-RA	acetyl-CoA acetyltransferase, putative	0.28	0.8	10	9		0.55284197	-0.321928094887362
1870	TcYC6_0071530-RA	hypothetical protein, conserved	0.28	0.8	10	10		0.55284197	-0.321928094887362
1871	TcYC6_0058650-RA	Adenine phosphoribosyltransferase, putative	0.28	0.8	7	7		0.55284197	-0.321928094887362
1872	TcYC6_0068340-RA	hypothetical protein, conserved	0.28	0.8	8	8		0.55284197	-0.321928094887362
1873	TcYC6_0003510-RA	MRB1 complex subunit MRB3010	0.23	0.8	12	10		0.63827216	-0.321928094887362
1874	TcYC6_0126620-RA	developmentally regulated GTP-binding protein, putative	0.23	0.8	13	11		0.63827216	-0.321928094887362
1875	TcYC6_0089490-RA	Aminotransferase class IV, putative	0.07	0.8	28	26		115490196	-0.321928094887362
1876	TcYC6_0030970-RA	mitochondrial RNA binding protein, putative	0.17	0.8	12	12		0.76955108	-0.321928094887362
1877	TcYC6_0092780-RA	Tcc2i18.7	0.17	0.8	13	12		0.76955108	-0.321928094887362
1878	TcYC6_0014480-RA	DEAD-box ATP-dependent RNA helicase, mitochondrial	0.28	0.8	10	8		0.55284197	-0.321928094887362
1879	TcYC6_0079830-RA	SNF1-related protein kinase, putative	0.28	0.8	12	8		0.55284197	-0.321928094887362
1880	TcYC6_0051310-RA	hypothetical protein, conserved	0.28	0.8	11	8		0.55284197	-0.321928094887362
1881	TcYC6_0146760-RA	retrotransposon hot spot protein (RHS), putative (fragment)	0.35	0.8	6	5		0.45593196	-0.321928094887362
1882	TcYC6_0062470-RA	Degradation arginine-rich protein for mis-folding, putative	0.35	0.8	7	5		0.45593196	-0.321928094887362
1883	TcYC6_0021590-RA	adenylate kinase, putative	0.35	0.8	7	6		0.45593196	-0.321928094887362
1884	TcYC6_0103320-RA	hypothetical protein, conserved	0.46	0.8	4	3		0.33724217	-0.321928094887362
1885	TcYC6_0022420-RA	cdc2-related kinase 1	0.35	0.8	8	6		0.45593196	-0.321928094887362
1886	TcYC6_0043070-RA	tatD related deoxyribonuclease	0.35	0.8	7	6		0.45593196	-0.321928094887362
1887	TcYC6_0111800-RA	hypothetical protein, conserved	0.35	0.8	8	6		0.45593196	-0.321928094887362
1888	TcYC6_0119720-RA	hypothetical protein, conserved	0.46	0.8	3	3		0.33724217	-0.321928094887362
1889	TcYC6_0115120-RA	SRP19 protein, putative	0.46	0.8	3	2		0.33724217	-0.321928094887362
1890	TcYC6_0013320-RA	SNARE associated Golgi protein, putative	0.46	0.8	4	3		0.33724217	-0.321928094887362
1891	TcYC6_0103270-RA	hypothetical protein, conserved	0.35	0.8	7	5		0.45593196	-0.321928094887362
1892	TcYC6_0045160-RA	long-chain-fatty-acid-CoA ligase, putative	0.46	0.8	4	3		0.33724217	-0.321928094887362
1893	TcYC6_0100230-RA	DNA polymerase sigma, putative	0.46	0.8	3	3		0.33724217	-0.321928094887362
1894	TcYC6_0098790-RA	T-complex protein 11, putative	0.46	0.8	4	3		0.33724217	-0.321928094887362
1895	TcYC6_0102140-RA	hypothetical protein, conserved	0.46	0.8	4	3		0.33724217	-0.321928094887362
1896	TcYC6_0007310-RA	oxidoreductase, putative	0.46	0.8	4	3		0.33724217	-0.321928094887362
1897	TcYC6_0005520-RA	hypothetical protein, conserved	0.46	0.8	4	3		0.33724217	-0.321928094887362
1898	TcYC6_0092140-RA	60S acidic ribosomal protein P2, putative	0.46	0.8	4	3		0.33724217	-0.321928094887362
1899	TcYC6_0004930-RA	mitochondrial DNA polymerase beta-PAK, putative	0.46	0.8	4	3		0.33724217	-0.321928094887362
1900	TcYC6_0050120-RA	hypothetical protein, conserved	0.46	0.8	3	3		0.33724217	-0.321928094887362
1901	TcYC6_0106570-RA	putative multidrug resistance protein E	0.46	0.8	4	3		0.33724217	-0.321928094887362
1902	TcYC6_0111090-RA	peptidyl-prolyl cis-trans isomerase NIMA-interacting 4, putative	0.46	0.8	4	3		0.33724217	-0.321928094887362
1903	TcYC6_0108080-RA	protein transport protein Sec24A, putative	0.12	0.7	25	18		0.92081875	-0.514573172829758
1904	TcYC6_0043490-RA	hypothetical protein, conserved	0.043	0.7	18	17		136653154	-0.514573172829758
1905	TcYC6_0075160-RA	kinesin	0.14	0.7	11	10		0.85387196	-0.514573172829758
1906	TcYC6_0090340-RA	putative NAD dependent epimerase/dehydratase family	0.14	0.7	15	13		0.85387196	-0.514573172829758
1907	TcYC6_0119380-RA	hypothetical protein	0.23	0.7	9	6		0.63827216	-0.514573172829758
1908	TcYC6_0036400-RA	Flagellum attachment zone protein 3	0.23	0.7	13	9		0.63827216	-0.514573172829758
1909	TcYC6_0081630-RA	signal recognition particle, putative	0.13	0.7	20	16		0.88605665	-0.514573172829758
1910	TcYC6_0088550-RA	D-isomer specific 2-hydroxyacid dehydrogenase-protein, putative	< 0.00010	0.7	53	49		#VALUE!	-0.514573172829758
1911	TcYC6_0119240-RA	Mitochondrial ATP synthase subunit, putative	0.27	0.7	10	7		0.56863624	-0.514573172829758
1912	TcYC6_0088810-RA	Protein of unknown function (DUF3808), putative	0.27	0.7	11	8		0.56863624	-0.514573172829758
1913	TcYC6_0088930-RA	pyroglutamyl-peptidase I, putative	0.27	0.7	6	6		0.56863624	-0.514573172829758
1914	TcYC6_0028400-RA	nucleolar RNA binding protein, putative	0.27	0.7	11	8		0.56863624	-0.514573172829758
1915	TcYC6_0059410-RA	Proline dehydrogenase, mitochondrial	0.18	0.7	15	10		0.74472749	-0.514573172829758
1916	TcYC6_0069800-RA	galactokinase, putative	0.18	0.7	13	9		0.74472749	-0.514573172829758
1917	TcYC6_0056180-RA	hypothetical protein	0.22	0.7	11	10		0.65757732	-0.514573172829758
1918	TcYC6_0093550-RA	hypothetical protein, conserved	0.22	0.7	14	10		0.65757732	-0.514573172829758
1919	TcYC6_0031610-RA	tryptophanyl-tRNA synthetase, putative	0.34	0.7	7	5		0.46852108	-0.514573172829758
1920	TcYC6_0093690-RA	adaptor complex AP-1 medium subunit, putative	0.34	0.7	7	4		0.46852108	-0.514573172829758
1921	TcYC6_0104900-RA	dihydrolipoamide dehydrogenase, putative	0.34	0.7	6	5		0.46852108	-0.514573172829758
1922	TcYC6_0106610-RA	hypothetical protein, conserved	0.34	0.7	6	4		0.46852108	-0.514573172829758
1923	TcYC6_0080770-RA	leucine carboxyl methyltransferase, putative	0.34	0.7	6	5		0.46852108	-0.514573172829758
1924	TcYC6_0024940-RA	hypothetical protein, conserved	0.34	0.7	5	4		0.46852108	-0.514573172829758
1925	TcYC6_0048810-RA	hydrolase-like protein	0.34	0.7	7	5		0.46852108	-0.514573172829758
1926	TcYC6_0058490-RA	Protein of unknown function (DUF2012), putative	0.27	0.7	7	6		0.56863624	-0.514573172829758
1927	TcYC6_0116480-RA	Ras-related protein Rab5A, putative	0.27	0.7	8	6		0.56863624	-0.514573172829758
1928	TcYC6_0080300-RA	hypothetical protein, conserved	0.12	0.7	16	12		0.92081875	-0.514573172829758
1929	TcYC6_0080250-RA	zinc-finger of a C2HC-type, putative	0.21	0.7	9	8		0.67778071	-0.514573172829758
1930	TcYC6_0008870-RA	protein phosphatase 1, regulatory subunit, putative	0.17	0.7	14	11		0.76955108	-0.514573172829758
1931	TcYC6_0044260-RA	acidocalcisomal pyrophosphatase, putative	0.17	0.7	13	10		0.76955108	-0.514573172829758
1932	TcYC6_0100370-RA	hypothetical protein, conserved	0.14	0.7	12	10		0.85387196	-0.514573172829758
1933	TcYC6_0093140-RA	proteasome regulatory ATPase subunit 5	0.14	0.7	14	12		0.85387196	-0.514573172829758
1934	TcYC6_0075600-RA	elongation factor, putative	0.049	0.7	25	19		130980392	-0.514573172829758
1935	TcYC6_0090380-RA	mitochondrial RNA binding complex 1 subunit, putative	0.049	0.7	31	23		130980392	-0.514573172829758
1936	TcYC6_0101200-RA	U-box domain containing protein, putative	0.11	0.7	16	12		0.95860731	-0.514573172829758
1937	TcYC6_0058160-RA	C-1-tetrahydrofolate synthase, cytoplasmic, putative	0.17	0.7	12	10		0.76955108	-0.514573172829758
1938	TcYC6_0103210-RA	programmed cell death 6 protein-like	0.26	0.7	4	3		0.58502665	-0.514573172829758
1939	TcYC6_0089300-RA	Endonuclease/Exonuclease/phosphatase family, putative	0.21	0.7	10	8		0.67778071	-0.514573172829758
1940	TcYC6_0017350-RA	putative transmembrane protein	0.26	0.7	5	5		0.58502665	-0.514573172829758
1941	TcYC6_0052930-RA	G5-interacting protein, putative	0.34	0.7	5	3		0.46852108	-0.514573172829758
1942	TcYC6_0110750-RA	nucleosome assembly protein (NAP), putative	0.34	0.7	4	4		0.46852108	-0.514573172829758
1943	TcYC6_0055580-RA	amidase, putative	0.26	0.7	7	6		0.58502665	-0.514573172829758
1944	TcYC6_0048800-RA	hypothetical protein, conserved	0.34	0.7	6	3		0.46852108	-0.514573172829758
1945	TcYC6_0104890-RA	dihydrolipoamide dehydrogenase, putative	0.34	0.7	6	4		0.46852108	-0.514573172829758
1946	TcYC6_0085920-RA	deoxyhypusine hydroxylase, putative	0.34	0.7	5	3		0.46852108	-0.514573172829758
1947	TcYC6_0034660-RA	hypothetical protein, conserved	0.47	0.7	3	2		0.32790214	-0.514573172829758
1948	TcYC6_0017430-RA	conserved protein, unknown function	0.47	0.7	3	2		0.32790214	-0.514573172829758
1949	TcYC6_0067930-RA	metacaspase 5, putative	0.47	0.7	3	2		0.32790214	-0.514573172829758
1950	TcYC6_0050570-RA	ATP binding protein-like protein, putative	0.47	0.7	3	2		0.32790214	-0.514573172829758
1951	TcYC6_0043850-RA	hypothetical protein, conserved	0.47	0.7	3	2		0.32790214	-0.514573172829758
1952	TcYC6_0030660-RA	coronin, putative	0.47	0.7	2	2		0.32790214	-0.514573172829758
1953	TcYC6_0045120-RA	ATP-grasp domain containing protein, putative	0.47	0.7	3	2		0.32790214	-0.514573172829758
1954	TcYC6_0087930-RA	Carnosine N-methyltransferase, putative	0.47	0.7	3	2		0.32790214	-0.514573172829758
1955	TcYC6_0047830-RA	histone H2A variant Z	0.47	0.7	2	2		0.32790214	-0.514573172829758
1956	TcYC6_0043640-RA	hypothetical protein, conserved	0.47	0.7	3	2		0.32790214	-0.514573172829758
1957	TcYC6_0107950-RA	intraflagellar transport protein 27	0.47	0.7	3	2		0.32790214	-0.514573172829758
1958	TcYC6_0025230-RA	hypothetical protein, conserved	0.47	0.7	3	2		0.32790214	-0.514573172829758
1959	TcYC6_0090210-RA	ADP/ATP mitochondrial carrier protein	0.47	0.7	3	2		0.32790214	-0.514573172829758
1960	TcYC6_0083430-RA	short chain dehydrogenase/reductase, putative	0.47	0.7	3	2		0.32790214	-0.514573172829758
1961	TcYC6_0091310-RA	hypothetical protein, conserved	0.47	0.7	2	2		0.32790214	-0.514573172829758
1962	TcYC6_0019410-RA	hypothetical protein	0.47	0.7	2	2		0.32790214	-0.514573172829758
1963	TcYC6_0065830-RA	signal peptidase type I, putative	0.47	0.7	3	2		0.32790214	-0.514573172829758
1964	TcYC6_0074350-RA	Stress responsive A/B Barrel Domain, putative	0.47	0.7	3	2		0.32790214	-0.514573172829758
1965	TcYC6_0042950-RA	mitochondrial ribosomal protein L4	0.47	0.7	3	2		0.32790214	-0.514573172829758
1966	TcYC6_0090160-RA	hypothetical protein	0.47	0.7	3	2		0.32790214	-0.514573172829758
1967	TcYC6_0112550-RA	START domain containing protein, putative	0.47	0.7	2	2		0.32790214	-0.514573172829758
1968	TcYC6_0005370-RA	mRNA processing protein, putative	0.47	0.7	3	2		0.32790214	-0.514573172829758
1969	TcYC6_0080010-RA	Mitogen-activated protein kinase 6	0.47	0.7	3	2		0.32790214	-0.514573172829758
1970	TcYC6_0017330-RA	NADH-ubiquinone oxidoreductase complex I subunit, putative	0.47	0.7	3	2		0.32790214	-0.514573172829758
1971	TcYC6_0098390-RA	putative kinesin	0.47	0.7	3	2		0.32790214	-0.514573172829758
1972	TcYC6_0022770-RA	hypothetical protein, conserved	0.47	0.7	2	2		0.32790214	-0.514573172829758
1973	TcYC6_0028080-RA	solanesyl-diphosphate synthase, putative	0.47	0.7	3	2		0.32790214	-0.514573172829758
1974	TcYC6_0013490-RA	hypothetical protein, conserved	0.47	0.7	3	2		0.32790214	-0.514573172829758
1975	TcYC6_0028420-RA	ERAD-associated E3 ubiquitin-protein ligase HRD1, putative	0.47	0.7	2	2		0.32790214	-0.514573172829758
1976	TcYC6_0045660-RA	cell cycle associated protein MOB1, putative	0.47	0.7	3	2		0.32790214	-0.514573172829758
1977	TcYC6_0096670-RA	small GTP-binding protein Rab28, putative	0.47	0.7	2	2		0.32790214	-0.514573172829758
1978	TcYC6_0006030-RA	LSU ribosomal protein, mitochondrial, putative	0.47	0.7	2	2		0.32790214	-0.514573172829758
1979	TcYC6_0095440-RA	ribosome biogenesis regulatory protein (RRS1), putative	0.47	0.7	3	2		0.32790214	-0.514573172829758
1980	TcYC6_0071320-RA	hypothetical protein, conserved	0.47	0.7	3	2		0.32790214	-0.514573172829758
1981	TcYC6_0083020-RA	hypothetical protein, conserved	0.47	0.7	2	2		0.32790214	-0.514573172829758
1982	TcYC6_0025560-RA	hypothetical protein, conserved	0.47	0.7	3	2		0.32790214	-0.514573172829758
1983	TcYC6_0012080-RA	cation transporter	0.47	0.7	3	2		0.32790214	-0.514573172829758
1984	TcYC6_0064040-RA	FLA1-binding protein	0.47	0.7	3	2		0.32790214	-0.514573172829758
1985	TcYC6_0048250-RA	Alpha/beta hydrolase family, putative	0.47	0.7	2	2		0.32790214	-0.514573172829758
1986	TcYC6_0030230-RA	mannosyl-oligosaccharide 1,2-alpha-mannosidase IB, putative	0.47	0.7	3	2		0.32790214	-0.514573172829758
1987	TcYC6_0058410-RA	hypothetical protein, conserved	0.47	0.7	3	2		0.32790214	-0.514573172829758
1988	TcYC6_0097690-RA	LSU ribosomal protein, mitochondrial, putative	0.47	0.7	3	2		0.32790214	-0.514573172829758
1989	TcYC6_0006330-RA	LSU ribosomal protein, mitochondrial, putative	0.47	0.7	3	2		0.32790214	-0.514573172829758
1990	TcYC6_0082600-RA	cyclophilin, putative	0.47	0.7	3	2		0.32790214	-0.514573172829758
1991	TcYC6_0045820-RA	lipin, putative	0.47	0.7	3	2		0.32790214	-0.514573172829758
1992	TcYC6_0122710-RA	hypothetical protein	0.076	0.7	17	12		111918641	-0.514573172829758
1993	TcYC6_0088230-RA	ATP-dependent RNA helicase, putative	0.13	0.6	17	10		0.88605665	-0.736965594166206
1994	TcYC6_0081690-RA	malic enzyme	0.25	0.6	8	5		0.60205999	-0.736965594166206
1995	TcYC6_0028230-RA	nucleobase transporter, putative	0.25	0.6	4	4		0.60205999	-0.736965594166206
1996	TcYC6_0040070-RA	phospholipid:diacylglycerol acyltransferase, putative	0.25	0.6	7	5		0.60205999	-0.736965594166206
1997	TcYC6_0042220-RA	Present in the outer mitochondrial membrane proteome 37	0.082	0.6	14	11		108618615	-0.736965594166206
1998	TcYC6_0013590-RA	P27 protein, putative	0.15	0.6	11	8		0.82390874	-0.736965594166206
[truncated: 201 more rows]

## Sheet: (B) TcVtc4 vs WT
Table S2B. List of total WT and TcVtc4 protein interactors identified my mass spectrometry analysis.
#	TriTrypDB gene ID	Description	Fisher's Exact Test (p < 0.05)	Fold Change by Category	Total Spectrum Count WT	Total Spectrum Count VTC4		–log10(P-value)	log2(Fold Change)
1	TcYC6_0080130-RA	phosphatidylinositol/phosphatidylcholine transfer protein, putative	0.0028	9000	0	4		255284197	131357092861044
2	TcYC6_0142680-RA	retrotransposon hot spot (RHS) protein, putative	0.0054	8000	0	3		226760624	129657842846621
3	TcYC6_0068890-RA	cysteine desulfurase, putative	0.0054	8000	0	6		226760624	129657842846621
4	TcYC6_0083050-RA	hypothetical protein, conserved	0.01	7000	0	2		2	127731392067197
5	TcYC6_0009890-RA	dihydrolipoamide acetyltransferase, putative	0.01	7000	0	0		2	127731392067197
6	TcYC6_0119680-RA	hypothetical protein, conserved	0.02	6000	0	12		169897	125507467853832
7	TcYC6_0030980-RA	inositol 1,4,5-trisphosphate receptor, putative	0.02	6000	0	8		169897	125507467853832
8	TcYC6_0111920-RA	hypothetical protein, conserved	0.02	6000	0	2		169897	125507467853832
9	TcYC6_0047000-RA	actin	0.02	6000	0	4		169897	125507467853832
10	TcYC6_0072940-RA	hypothetical protein, conserved	0.02	6000	0	4		169897	125507467853832
11	TcYC6_0124880-RA	hypothetical protein, conserved	0.02	6000	0	5		169897	125507467853832
12	TcYC6_0073890-RA	translation initiation factor eIF2B subunit-like protein	0.02	6000	0	0		169897	125507467853832
13	TcYC6_0095570-RA	CDC16, putative	0.02	6000	0	0		169897	125507467853832
14	TcYC6_0095890-RA	ubiquitin-protein ligase	0.02	6000	0	0		169897	125507467853832
15	TcYC6_0031580-RA	hypothetical protein, conserved	0.02	6000	0	0		169897	125507467853832
16	TcYC6_0040600-RA	rhodanese-like domain containing protein, putative	0.038	5000	0	3		14202164	122877123795495
17	TcYC6_0082650-RA	High-temperature-induced dauer-formation protein, putative	0.038	5000	0	5		14202164	122877123795495
18	TcYC6_0095100-RA	kinesin, putative	0.038	5000	0	3		14202164	122877123795495
19	TcYC6_0079090-RA	ABC transporter, putative	0.038	5000	0	3		14202164	122877123795495
20	TcYC6_0005860-RA	vacuolar protein sorting-associated protein-like, putative	0.038	5000	0	3		14202164	122877123795495
21	TcYC6_0068040-RA	vesicle-associated membrane protein, putative	0.038	5000	0	3		14202164	122877123795495
22	TcYC6_0094810-RA	hypothetical protein, conserved	0.038	5000	0	2		14202164	122877123795495
23	TcYC6_0087000-RA	hypothetical protein, conserved	0.038	5000	0	2		14202164	122877123795495
24	TcYC6_0018460-RA	CMGC/DYRK protein kinase, putative	0.038	5000	0	2		14202164	122877123795495
25	TcYC6_0087410-RA	serine/threonine-protein phosphatase PP1 beta	0.038	5000	0	0		14202164	122877123795495
26	TcYC6_0045310-RA	hypothetical protein, conserved	0.074	4000	0	6		113076828	119657842846621
27	TcYC6_0103060-RA	mitochondrial DNA polymerase I protein D, putative	0.074	4000	0	2		113076828	119657842846621
28	TcYC6_0014460-RA	hypothetical protein, conserved	0.074	4000	0	3		113076828	119657842846621
29	TcYC6_0075790-RA	TPR-repeat protein, putative	0.074	4000	0	0		113076828	119657842846621
30	TcYC6_0019220-RA	nucleoside hydrolase	0.074	4000	0	2		113076828	119657842846621
31	TcYC6_0054540-RA	dihydroorotate dehydrogenase, putative	0.074	4000	0	4		113076828	119657842846621
32	TcYC6_0027750-RA	hypothetical protein, conserved	0.074	4000	0	3		113076828	119657842846621
33	TcYC6_0097230-RA	endosomal trafficking protein RME-8, putative	0.074	4000	0	3		113076828	119657842846621
34	TcYC6_0075530-RA	Putative intraflagellar transport protein F6	0.074	4000	0	6		113076828	119657842846621
35	TcYC6_0089650-RA	protein phosphatase 2C, putative	0.074	4000	0	3		113076828	119657842846621
36	TcYC6_0108170-RA	UBX domain-containing protein	0.074	4000	0	4		113076828	119657842846621
37	TcYC6_0119640-RA	hypothetical protein, conserved	0.074	4000	0	5		113076828	119657842846621
38	TcYC6_0123080-RA	hypothetical protein, conserved	0.074	4000	0	2		113076828	119657842846621
39	TcYC6_0048910-RA	5'-3' exoribonuclease B, putative	0.074	4000	0	2		113076828	119657842846621
40	TcYC6_0023230-RA	hypothetical protein, conserved	0.074	4000	0	2		113076828	119657842846621
41	TcYC6_0005460-RA	CHORD, putative	0.074	4000	0	2		113076828	119657842846621
42	TcYC6_0074900-RA	prefoldin subunit, putative	0.074	4000	0	3		113076828	119657842846621
43	TcYC6_0009690-RA	acyl-CoA dehydrogenase	0.074	4000	0	3		113076828	119657842846621
44	TcYC6_0119180-RA	CMGC/CLK family protein kinase, putative	0.074	4000	0	0		113076828	119657842846621
45	TcYC6_0022710-RA	hypothetical protein, conserved	0.074	4000	0	0		113076828	119657842846621
46	TcYC6_0000030-RA	hypothetical protein, conserved	0.074	4000	0	0		113076828	119657842846621
47	TcYC6_0104090-RA	KH domain/Domain of unknown function (DUF1771)/Smr domain containing protein, putative	0.074	4000	0	0		113076828	119657842846621
48	TcYC6_0071380-RA	Mitochondrial import receptor subunit ATOM40, putative	0.074	4000	0	0		113076828	119657842846621
49	TcYC6_0005420-RA	soluble N-ethylmaleimide sensitive factor (NSF) attachment protein, putative	0.074	4000	0	0		113076828	119657842846621
50	TcYC6_0113800-RA	Flagellum attachment zone protein 7	0.074	4000	0	0		113076828	119657842846621
51	TcYC6_0099110-RA	endosomal integral membrane protein, putative	0.14	3000	0	4		0.85387196	115507467853832
52	TcYC6_0114220-RA	intraflagellar transport protein 52	0.14	3000	0	2		0.85387196	115507467853832
53	TcYC6_0051620-RA	methionyl-tRNA formyltransferase, putative	0.14	3000	0	2		0.85387196	115507467853832
54	TcYC6_0025540-RA	tRNA nucleotidyltransferase, putative	0.14	3000	0	4		0.85387196	115507467853832
55	TcYC6_0070390-RA	elongation factor 1-alpha (ef-1-alpha), putative	0.14	3000	0	0		0.85387196	115507467853832
56	TcYC6_0116790-RA	pumilio/PUF RNA binding protein 2, putative	0.14	3000	0	3		0.85387196	115507467853832
57	TcYC6_0106860-RA	Domain of unknown function (DUF4498), putative	0.14	3000	0	4		0.85387196	115507467853832
58	TcYC6_0084580-RA	hypothetical protein, conserved	0.14	3000	0	3		0.85387196	115507467853832
59	TcYC6_0005820-RA	hypothetical protein, conserved	0.14	3000	0	5		0.85387196	115507467853832
60	TcYC6_0124020-RA	hypothetical protein, conserved	0.14	3000	0	2		0.85387196	115507467853832
61	TcYC6_0085460-RA	Glycosyl transferase family 11, putative	0.14	3000	0	3		0.85387196	115507467853832
62	TcYC6_0077770-RA	small nuclear ribonucleoprotein SmD2, putative	0.14	3000	0	3		0.85387196	115507467853832
63	TcYC6_0120080-RA	hypothetical protein, conserved	0.14	3000	0	3		0.85387196	115507467853832
64	TcYC6_0043410-RA	START domain containing protein, putative	0.14	3000	0	3		0.85387196	115507467853832
65	TcYC6_0005950-RA	hypothetical protein	0.14	3000	0	0		0.85387196	115507467853832
66	TcYC6_0044850-RA	exosome complex exonuclease RRP44p-like	0.14	3000	0	3		0.85387196	115507467853832
67	TcYC6_0077370-RA	cysteine peptidase, Clan CA, family C51, putative	0.14	3000	0	3		0.85387196	115507467853832
68	TcYC6_0030610-RA	hypothetical protein	0.14	3000	0	3		0.85387196	115507467853832
69	TcYC6_0018580-RA	mitochondrial DNA polymerase I protein C	0.14	3000	0	0		0.85387196	115507467853832
70	TcYC6_0013170-RA	hypothetical protein, conserved	0.14	3000	0	0		0.85387196	115507467853832
71	TcYC6_0030370-RA	exosome component CSL4, putative	0.14	3000	0	2		0.85387196	115507467853832
72	TcYC6_0082780-RA	WD domain, G-beta repeat, putative	0.14	3000	0	2		0.85387196	115507467853832
73	TcYC6_0034890-RA	mitochondrial carrier protein, putative	0.14	3000	0	0		0.85387196	115507467853832
74	TcYC6_0000340-RA	WD domain, G-beta repeat, putative	0.14	3000	0	3		0.85387196	115507467853832
75	TcYC6_0079020-RA	iron-sulfur cluster assembly protein, putative	0.14	3000	0	3		0.85387196	115507467853832
76	TcYC6_0113430-RA	hypothetical protein, conserved	0.14	3000	0	0		0.85387196	115507467853832
77	TcYC6_0072910-RA	hypothetical protein, conserved	0.14	3000	0	0		0.85387196	115507467853832
78	TcYC6_0049650-RA	hypothetical protein, conserved	0.14	3000	0	0		0.85387196	115507467853832
79	TcYC6_0118110-RA	TAP42-like family, putative	0.14	3000	0	3		0.85387196	115507467853832
80	TcYC6_0019490-RA	fatty acid elongase, putative	0.14	3000	0	0		0.85387196	115507467853832
81	TcYC6_0089370-RA	hypothetical protein, conserved	0.14	3000	0	0		0.85387196	115507467853832
82	TcYC6_0125170-RA	hypothetical protein, conserved	0.14	3000	0	3		0.85387196	115507467853832
83	TcYC6_0048020-RA	Probable N6-adenine methyltransferase, putative	0.14	3000	0	0		0.85387196	115507467853832
84	TcYC6_0085470-RA	UMP-CMP kinase, mitochondrial, putative	0.14	3000	0	3		0.85387196	115507467853832
85	TcYC6_0104050-RA	hypothetical protein, conserved	0.14	3000	0	2		0.85387196	115507467853832
86	TcYC6_0021890-RA	Microtubule-binding protein MIP-T3, putative	0.14	3000	0	0		0.85387196	115507467853832
87	TcYC6_0045460-RA	mRNA transport regulator MTR2, putative	0.14	3000	0	2		0.85387196	115507467853832
88	TcYC6_0021970-RA	mitochondrial RNA binding complex 1 subunit, putative	0.14	3000	0	0		0.85387196	115507467853832
89	TcYC6_0124850-RA	intraflagellar transport protein 57/55	0.14	3000	0	2		0.85387196	115507467853832
90	TcYC6_0064190-RA	hypothetical protein, conserved	0.14	3000	0	2		0.85387196	115507467853832
91	TcYC6_0113560-RA	macrophage infectivity potentiator, precursor, putative	0.14	3000	0	0		0.85387196	115507467853832
92	TcYC6_0091230-RA	target of rapamycin kinase 3	0.14	3000	0	0		0.85387196	115507467853832
93	TcYC6_0126520-RA	putative G10 protein	0.14	3000	0	2		0.85387196	115507467853832
94	TcYC6_0070170-RA	U5 snRNA-associated splicing factor, putative	0.14	3000	0	0		0.85387196	115507467853832
95	TcYC6_0084660-RA	thioredoxin, putative	0.14	3000	0	3		0.85387196	115507467853832
96	TcYC6_0127750-RA	pre-mRNA splicing factor ATP-dependent RNA helicase, putative	0.14	3000	0	2		0.85387196	115507467853832
97	TcYC6_0119530-RA	TLP18.3, Psb32 and MOLO-1 founding proteins of phosphatase, putative	0.14	3000	0	0		0.85387196	115507467853832
98	TcYC6_0117190-RA	hypothetical protein, conserved	0.14	3000	0	0		0.85387196	115507467853832
99	TcYC6_0096040-RA	Flavinator of succinate dehydrogenase, putative	0.14	3000	0	0		0.85387196	115507467853832
100	TcYC6_0083200-RA	folate-binding protein YgfZ, putative	0.14	3000	0	0		0.85387196	115507467853832
101	TcYC6_0089830-RA	hypothetical protein, conserved	0.14	3000	0	0		0.85387196	115507467853832
102	TcYC6_0111350-RA	multicopper oxidase, putative	0.14	3000	0	0		0.85387196	115507467853832
103	TcYC6_0106530-RA	rac serine-threonine kinase, putative	0.14	3000	0	0		0.85387196	115507467853832
104	TcYC6_0125620-RA	hypothetical protein	0.14	3000	0	0		0.85387196	115507467853832
105	TcYC6_0015670-RA	hypothetical protein, conserved	0.14	3000	0	0		0.85387196	115507467853832
106	TcYC6_0011670-RA	protein phosphatase 2A, putative	0.14	3000	0	0		0.85387196	115507467853832
107	TcYC6_0096930-RA	cyclosome subunit, putative	0.14	3000	0	0		0.85387196	115507467853832
108	TcYC6_0089510-RA	TPR-repeat protein, putative	0.14	3000	0	0		0.85387196	115507467853832
109	TcYC6_0096740-RA	Intraflagellar transport complex B protein 46 C terminal, putative	0.14	3000	0	0		0.85387196	115507467853832
110	TcYC6_0078640-RA	CAMK/CAMKL family protein kinase, putative	0.27	2000	0	5		0.56863624	109657842846621
111	TcYC6_0091480-RA	Cytoplasmic dynein 2 heavy chain (DYNC2H1), putative	0.27	2000	0	2		0.56863624	109657842846621
112	TcYC6_0125050-RA	Nodulin-like, putative	0.27	2000	0	3		0.56863624	109657842846621
113	TcYC6_0064470-RA	hypothetical protein, conserved	0.27	2000	0	3		0.56863624	109657842846621
114	TcYC6_0076090-RA	Phosducin, putative	0.27	2000	0	2		0.56863624	109657842846621
115	TcYC6_0032600-RA	lathosterol oxidase, putative	0.27	2000	0	3		0.56863624	109657842846621
116	TcYC6_0071890-RA	ribosome-interacting GTPase 2, putative	0.27	2000	0	3		0.56863624	109657842846621
117	TcYC6_0009360-RA	hypothetical protein, conserved	0.27	2000	0	0		0.56863624	109657842846621
118	TcYC6_0050180-RA	dynein light intermediate chain, putative	0.27	2000	0	0		0.56863624	109657842846621
119	TcYC6_0095850-RA	amastin, putative	0.27	2000	0	2		0.56863624	109657842846621
120	TcYC6_0115840-RA	PA26 p53-induced protein (sestrin), putative	0.27	2000	0	2		0.56863624	109657842846621
121	TcYC6_0083160-RA	ubiquitin-conjugating enzyme E2, putative	0.27	2000	0	0		0.56863624	109657842846621
122	TcYC6_0022150-RA	amino acid permease 24, putative	0.27	2000	0	4		0.56863624	109657842846621
123	TcYC6_0096570-RA	epsilon-adaptin, putative	0.27	2000	0	4		0.56863624	109657842846621
124	TcYC6_0018380-RA	Nuclear poly(A) polymerase 2	0.27	2000	0	4		0.56863624	109657842846621
125	TcYC6_0094860-RA	Yip1 domain containing protein, putative	0.27	2000	0	2		0.56863624	109657842846621
126	TcYC6_0019400-RA	hypothetical protein	0.27	2000	0	2		0.56863624	109657842846621
127	TcYC6_0016600-RA	Mitochondrial Editosome-like Complex TUTase	0.27	2000	0	0		0.56863624	109657842846621
128	TcYC6_0055760-RA	hypothetical protein, conserved	0.27	2000	0	2		0.56863624	109657842846621
129	TcYC6_0098570-RA	hypothetical protein, conserved	0.27	2000	0	0		0.56863624	109657842846621
130	TcYC6_0064620-RA	small GTP-binding protein Rab7, putative	0.27	2000	0	0		0.56863624	109657842846621
131	TcYC6_0083650-RA	Phosphorylated CTD interacting factor 1 WW domain containing protein, putative	0.27	2000	0	0		0.56863624	109657842846621
132	TcYC6_0071850-RA	WD domain, G-beta repeat, putative	0.27	2000	0	3		0.56863624	109657842846621
133	TcYC6_0127520-RA	ATP-dependent RNA helicase MTR4	0.27	2000	0	0		0.56863624	109657842846621
134	TcYC6_0082210-RA	RNA-binding protein 38, putative	0.27	2000	0	2		0.56863624	109657842846621
135	TcYC6_0094180-RA	hypothetical protein	0.27	2000	0	0		0.56863624	109657842846621
136	TcYC6_0097700-RA	Autophagy-related protein 27, putative	0.27	2000	0	2		0.56863624	109657842846621
137	TcYC6_0019420-RA	emp24/gp25L/p24 family/GOLD, putative	0.27	2000	0	2		0.56863624	109657842846621
138	TcYC6_0014040-RA	2,3-bisphosphoglycerate-independent phosphoglycerate mutase, putative	0.27	2000	0	2		0.56863624	109657842846621
139	TcYC6_0081050-RA	poly A polymerase regulatory subunit, putative	0.27	2000	0	0		0.56863624	109657842846621
140	TcYC6_0080030-RA	RNA editing complex protein MP18, putative	0.27	2000	0	2		0.56863624	109657842846621
141	TcYC6_0109900-RA	hypothetical protein, conserved	0.27	2000	0	2		0.56863624	109657842846621
142	TcYC6_0032640-RA	hypothetical protein, conserved	0.27	2000	0	2		0.56863624	109657842846621
143	TcYC6_0109240-RA	signal peptide peptidase, putative	0.27	2000	0	4		0.56863624	109657842846621
144	TcYC6_0006400-RA	short-chain dehydrogenase	0.27	2000	0	3		0.56863624	109657842846621
145	TcYC6_0065780-RA	hypothetical protein, conserved	0.27	2000	0	0		0.56863624	109657842846621
146	TcYC6_0034830-RA	CMGC/DYRK protein kinase, putative	0.27	2000	0	2		0.56863624	109657842846621
147	TcYC6_0007100-RA	hypothetical protein, conserved	0.27	2000	0	2		0.56863624	109657842846621
148	TcYC6_0100400-RA	ubiquitin-protein ligase, putative	0.27	2000	0	2		0.56863624	109657842846621
149	TcYC6_0027820-RA	myo-inositol-1 phosphatase	0.27	2000	0	2		0.56863624	109657842846621
150	TcYC6_0109530-RA	hypothetical protein, conserved	0.27	2000	0	2		0.56863624	109657842846621
151	TcYC6_0054750-RA	dihydroorotase, putative	0.27	2000	0	0		0.56863624	109657842846621
152	TcYC6_0000850-RA	LSU ribosomal protein, mitochondrial, putative	0.27	2000	0	0		0.56863624	109657842846621
153	TcYC6_0116500-RA	hypothetical protein, conserved	0.27	2000	0	0		0.56863624	109657842846621
154	TcYC6_0072350-RA	hypothetical protein, conserved	0.27	2000	0	2		0.56863624	109657842846621
155	TcYC6_0117440-RA	Acyl carrier protein, mitochondrial	0.27	2000	0	2		0.56863624	109657842846621
156	TcYC6_0009630-RA	hypothetical protein, conserved	0.27	2000	0	3		0.56863624	109657842846621
157	TcYC6_0103920-RA	hypothetical protein, conserved	0.27	2000	0	2		0.56863624	109657842846621
158	TcYC6_0114420-RA	clathrin light chain, putative	0.27	2000	0	0		0.56863624	109657842846621
159	TcYC6_0086220-RA	hypothetical protein, conserved	0.27	2000	0	0		0.56863624	109657842846621
160	TcYC6_0079590-RA	hypothetical protein, conserved	0.27	2000	0	0		0.56863624	109657842846621
161	TcYC6_0070840-RA	Snf7, putative	0.27	2000	0	0		0.56863624	109657842846621
162	TcYC6_0045980-RA	hypothetical protein, conserved	0.27	2000	0	3		0.56863624	109657842846621
163	TcYC6_0066360-RA	structural maintenance of chromosome 3 protein, putative	0.27	2000	0	0		0.56863624	109657842846621
164	TcYC6_0091660-RA	Phosphatidylinositol 3-kinase tor2	0.27	2000	0	0		0.56863624	109657842846621
165	TcYC6_0122490-RA	ABC1 family, putative	0.27	2000	0	0		0.56863624	109657842846621
166	TcYC6_0084600-RA	hypothetical protein, conserved	0.27	2000	0	0		0.56863624	109657842846621
167	TcYC6_0006250-RA	Mitochondrial ribosomal protein L20	0.27	2000	0	0		0.56863624	109657842846621
168	TcYC6_0080720-RA	PUB domain containing protein, putative	0.27	2000	0	2		0.56863624	109657842846621
169	TcYC6_0055070-RA	ubiquitin fold modifier protein, putative	0.27	2000	0	0		0.56863624	109657842846621
170	TcYC6_0113840-RA	putative extracellular receptor	0.27	2000	0	0		0.56863624	109657842846621
171	TcYC6_0040110-RA	hypothetical protein, conserved	0.27	2000	0	0		0.56863624	109657842846621
172	TcYC6_0126990-RA	acid phosphatase, putative	0.27	2000	0	0		0.56863624	109657842846621
173	TcYC6_0117480-RA	tubulin gamma chain	0.27	2000	0	2		0.56863624	109657842846621
174	TcYC6_0049040-RA	Organic solute transport protein 1, putative	0.27	2000	0	2		0.56863624	109657842846621
175	TcYC6_0016670-RA	Tubulin/FtsZ family, putative	0.27	2000	0	2		0.56863624	109657842846621
176	TcYC6_0065690-RA	Mitochondrial ribosomal protein L49	0.27	2000	0	0		0.56863624	109657842846621
177	TcYC6_0068240-RA	Mitochondrial SSU ribosomal protein, putative	0.27	2000	0	2		0.56863624	109657842846621
178	TcYC6_0036480-RA	Glucosidase II beta subunit-like, putative	0.27	2000	0	2		0.56863624	109657842846621
179	TcYC6_0078850-RA	RNA-binding protein, putative	0.27	2000	0	0		0.56863624	109657842846621
180	TcYC6_0077230-RA	beta-ketoacyl synthase family protein, putative	0.27	2000	0	2		0.56863624	109657842846621
181	TcYC6_0093100-RA	endoplasmatic reticulum retrieval protein, putative	0.27	2000	0	2		0.56863624	109657842846621
182	TcYC6_0047980-RA	metallo-peptidase, Clan MK, Family M67	0.27	2000	0	2		0.56863624	109657842846621
183	TcYC6_0005900-RA	hypothetical protein, conserved	0.27	2000	0	2		0.56863624	109657842846621
184	TcYC6_0040200-RA	hypothetical protein, conserved	0.27	2000	0	2		0.56863624	109657842846621
185	TcYC6_0042090-RA	hypothetical protein, conserved	0.27	2000	0	2		0.56863624	109657842846621
186	TcYC6_0047900-RA	hypothetical protein, conserved	0.27	2000	0	2		0.56863624	109657842846621
187	TcYC6_0052550-RA	NAD+ synthase, putative	0.27	2000	0	2		0.56863624	109657842846621
188	TcYC6_0082720-RA	hypothetical protein	0.27	2000	0	2		0.56863624	109657842846621
189	TcYC6_0088170-RA	Uncharacterised ACR, YggU family COG1872, putative	0.27	2000	0	2		0.56863624	109657842846621
190	TcYC6_0098080-RA	hypothetical protein, conserved	0.27	2000	0	2		0.56863624	109657842846621
191	TcYC6_0106490-RA	zinc finger domain, LSD1 subclass, putative	0.27	2000	0	2		0.56863624	109657842846621
192	TcYC6_0018690-RA	ribosomal protein L21, putative	0.27	2000	0	2		0.56863624	109657842846621
193	TcYC6_0086790-RA	kynurenine 3-monooxygenase, putative	0.27	2000	0	0		0.56863624	109657842846621
194	TcYC6_0092580-RA	hypothetical protein	0.27	2000	0	0		0.56863624	109657842846621
195	TcYC6_0071240-RA	lipoic acid containing carrier protein, putative	0.27	2000	0	0		0.56863624	109657842846621
196	TcYC6_0126600-RA	vacuolar protein sorting-associated protein, putative	0.27	2000	0	2		0.56863624	109657842846621
197	TcYC6_0084430-RA	nicotinamidase, putative	0.27	2000	0	0		0.56863624	109657842846621
198	TcYC6_0075140-RA	hypothetical protein	0.27	2000	0	2		0.56863624	109657842846621
199	TcYC6_0122690-RA	small GTPase, putative	0.27	2000	0	2		0.56863624	109657842846621
200	TcYC6_0021960-RA	DUF2407 ubiquitin-like domain containing protein, putative	0.27	2000	0	2		0.56863624	109657842846621
201	TcYC6_0108000-RA	DNA-directed RNA polymerase II subunit 3, putative	0.27	2000	0	0		0.56863624	109657842846621
202	TcYC6_0097330-RA	hypothetical protein, conserved	0.27	2000	0	2		0.56863624	109657842846621
203	TcYC6_0072360-RA	magnesium-dependent phosphatase-1/HAD phosphatase, family IIIC, putative	0.27	2000	0	0		0.56863624	109657842846621
204	TcYC6_0113850-RA	histone H3 variant V	0.27	2000	0	0		0.56863624	109657842846621
205	TcYC6_0064250-RA	hypothetical protein, conserved	0.27	2000	0	3		0.56863624	109657842846621
206	TcYC6_0095180-RA	Cleavage stimulation factor subunit 50, putative	0.27	2000	0	0		0.56863624	109657842846621
207	TcYC6_0070680-RA	hypothetical protein, conserved	0.27	2000	0	3		0.56863624	109657842846621
208	TcYC6_0011640-RA	hypothetical protein	0.27	2000	0	2		0.56863624	109657842846621
209	TcYC6_0080480-RA	dolicholphosphate-mannose synthase, putative	0.27	2000	0	0		0.56863624	109657842846621
210	TcYC6_0122730-RA	hypothetical protein, conserved	0.27	2000	0	0		0.56863624	109657842846621
211	TcYC6_0019100-RA	von Willebrand factor type A domain containing protein, putative	0.27	2000	0	0		0.56863624	109657842846621
212	TcYC6_0125510-RA	hypothetical protein, conserved	0.27	2000	0	0		0.56863624	109657842846621
213	TcYC6_0046520-RA	ADP-ribosylation factor-like 2, arl2, putative	0.27	2000	0	0		0.56863624	109657842846621
214	TcYC6_0115960-RA	DNA-directed RNA polymerase II/III subunit, putative	0.27	2000	0	0		0.56863624	109657842846621
215	TcYC6_0013220-RA	RNA polymerase B subunit RPB8, putative	0.27	2000	0	0		0.56863624	109657842846621
216	TcYC6_0069030-RA	hypothetical protein, conserved	0.27	2000	0	0		0.56863624	109657842846621
217	TcYC6_0096210-RA	small nuclear ribonucleoprotein Sm-E, putative	0.27	2000	0	0		0.56863624	109657842846621
218	TcYC6_0121230-RA	RNA editing complex protein MP63, putative	0.27	2000	0	0		0.56863624	109657842846621
219	TcYC6_0008970-RA	succinate dehydrogenase subunit	0.27	2000	0	0		0.56863624	109657842846621
220	TcYC6_0108070-RA	hypothetical protein, conserved	0.27	2000	0	0		0.56863624	109657842846621
221	TcYC6_0096200-RA	ubiquitin hydrolase, putative	0.27	2000	0	0		0.56863624	109657842846621
222	TcYC6_0081380-RA	hypothetical protein, conserved	0.27	2000	0	0		0.56863624	109657842846621
223	TcYC6_0065510-RA	hypothetical protein	0.27	2000	0	0		0.56863624	109657842846621
224	TcYC6_0111870-RA	60S acidic ribosomal protein P2, putative	0.27	2000	0	0		0.56863624	109657842846621
225	TcYC6_0109660-RA	Double RNA binding domain protein 6A	0.27	2000	0	0		0.56863624	109657842846621
226	TcYC6_0117380-RA	Vacuolar iron transporter 1, putative	0.27	2000	0	0		0.56863624	109657842846621
227	TcYC6_0103300-RA	endomembrane protein, putative	0.27	2000	0	0		0.56863624	109657842846621
228	TcYC6_0037240-RA	O-phosphoseryl-tRNA(Sec) selenium transferase, putative	0.27	2000	0	0		0.56863624	109657842846621
229	TcYC6_0104000-RA	Nucleoporin NUP62	0.27	2000	0	2		0.56863624	109657842846621
230	TcYC6_0110680-RA	acyltransferase, putative	0.27	2000	0	2		0.56863624	109657842846621
231	TcYC6_0094870-RA	Leucine-rich repeat, ribonuclease inhibitor subtype domain-containing protein	0.27	2000	0	2		0.56863624	109657842846621
232	TcYC6_0021690-RA	hypothetical protein, conserved	0.27	2000	0	2		0.56863624	109657842846621
233	TcYC6_0080730-RA	cap guanine-N7 methyltransferase	0.27	2000	0	2		0.56863624	109657842846621
234	TcYC6_0049090-RA	carnitine O-acetyltransferase	0.27	2000	0	2		0.56863624	109657842846621
235	TcYC6_0009250-RA	hypothetical protein, conserved	0.27	2000	0	2		0.56863624	109657842846621
236	TcYC6_0045970-RA	C2 domain/Ankyrin repeats (3 copies), putative	0.27	2000	0	2		0.56863624	109657842846621
237	TcYC6_0110400-RA	hypothetical protein, conserved	0.27	2000	0	2		0.56863624	109657842846621
238	TcYC6_0097000-RA	Domain of unknown function (DUF814), putative	0.27	2000	0	0		0.56863624	109657842846621
239	TcYC6_0117290-RA	zinc finger protein 3	0.27	2000	0	0		0.56863624	109657842846621
240	TcYC6_0058480-RA	ISWI complex protein	0.27	2000	0	0		0.56863624	109657842846621
241	TcYC6_0084610-RA	acidocalcisomal exopolyphosphatase, putative	0.27	2000	0	0		0.56863624	109657842846621
242	TcYC6_0102010-RA	CMGC/MAPK protein kinase, putative	0.27	2000	0	0		0.56863624	109657842846621
243	TcYC6_0044830-RA	hypothetical protein, conserved	0.27	2000	0	0		0.56863624	109657842846621
244	TcYC6_0049960-RA	major facilitator superfamily, putative	0.27	2000	0	0		0.56863624	109657842846621
245	TcYC6_0017280-RA	hypothetical protein, conserved	0.27	2000	0	0		0.56863624	109657842846621
246	TcYC6_0028690-RA	2,4-dienoyl-coa reductase fadh1, putative	0.27	2000	0	0		0.56863624	109657842846621
247	TcYC6_0120060-RA	eukaryotic translation initiation factor 3 subunit j	0.27	2000	0	0		0.56863624	109657842846621
248	TcYC6_0055430-RA	hypothetical protein, conserved	0.27	2000	0	0		0.56863624	109657842846621
249	TcYC6_0068770-RA	syntaxin, putative	0.27	2000	0	0		0.56863624	109657842846621
250	TcYC6_0045930-RA	hypothetical protein, conserved	0.27	2000	0	0		0.56863624	109657842846621
251	TcYC6_0090600-RA	ZFP family member, putative	0.27	2000	0	0		0.56863624	109657842846621
252	TcYC6_0093950-RA	rotamase, putative	0.27	2000	0	0		0.56863624	109657842846621
253	TcYC6_0112850-RA	DnaJ domain containing protein, putative	0.27	2000	0	0		0.56863624	109657842846621
254	TcYC6_0011270-RA	Low-affinity phosphate transporter PHO91	0.27	2000	0	0		0.56863624	109657842846621
255	TcYC6_0109980-RA	paraflagellar rod protein 3, putative	0.27	2000	0	0		0.56863624	109657842846621
256	TcYC6_0104010-RA	hypothetical protein, conserved	0.27	2000	0	0		0.56863624	109657842846621
257	TcYC6_0034840-RA	hypothetical protein, conserved	0.27	2000	0	0		0.56863624	109657842846621
258	TcYC6_0054770-RA	hypothetical protein, conserved	0.27	2000	0	0		0.56863624	109657842846621
259	TcYC6_0065550-RA	Protein of unknown function (DUF2453), putative	0.27	2000	0	0		0.56863624	109657842846621
260	TcYC6_0069270-RA	riboflavin kinase, putative	0.27	2000	0	0		0.56863624	109657842846621
261	TcYC6_0079770-RA	hypothetical protein, conserved	0.27	2000	0	0		0.56863624	109657842846621
262	TcYC6_0085870-RA	Present in the outer mitochondrial membrane proteome 2	0.27	2000	0	0		0.56863624	109657842846621
263	TcYC6_0075510-RA	hypothetical protein, conserved	0.27	2000	0	0		0.56863624	109657842846621
264	TcYC6_0005850-RA	pre-mRNA-splicing factor CWC22, putative	0.27	2000	0	0		0.56863624	109657842846621
265	TcYC6_0008860-RA	prefoldin subunit, putative	0.27	2000	0	0		0.56863624	109657842846621
266	TcYC6_0126540-RA	hypothetical protein, conserved	0.27	2000	0	0		0.56863624	109657842846621
267	TcYC6_0123820-RA	hypothetical protein	0.27	2000	0	0		0.56863624	109657842846621
268	TcYC6_0013810-RA	serine peptidase, clan SC, family S9A-like protein, putative	0.27	2000	0	0		0.56863624	109657842846621
269	TcYC6_0060410-RA	cyclosome/APC complex protein, putative	0.27	2000	0	0		0.56863624	109657842846621
270	TcYC6_0032690-RA	SET domain containing protein, putative	0.27	2000	0	0		0.56863624	109657842846621
271	TcYC6_0031290-RA	putative 5'-3' exoribonuclease C	0.27	2000	0	0		0.56863624	109657842846621
272	TcYC6_0061630-RA	Plus-3 domain/Zinc finger, C3HC4 type (RING finger), putative	0.27	2000	0	0		0.56863624	109657842846621
273	TcYC6_0074280-RA	hypothetical protein, conserved	0.27	2000	0	0		0.56863624	109657842846621
274	TcYC6_0016780-RA	transmembrane protein, conserved	0.27	2000	0	0		0.56863624	109657842846621
275	TcYC6_0011680-RA	SelR domain containing protein, putative	0.27	2000	0	0		0.56863624	109657842846621
276	TcYC6_0053370-RA	ubiquitin-conjugating enzyme E2, putative	0.27	2000	0	0		0.56863624	109657842846621
277	TcYC6_0102250-RA	hypothetical protein, conserved	0.27	2000	0	0		0.56863624	109657842846621
278	TcYC6_0099750-RA	pre-rrna-processing protein tsr1-like	0.27	2000	0	0		0.56863624	109657842846621
279	TcYC6_0018600-RA	protein phosphatase 2C, putative	0.27	2000	0	0		0.56863624	109657842846621
280	TcYC6_0018660-RA	Domain of unknown function (DUF4201), putative	0.27	2000	0	0		0.56863624	109657842846621
281	TcYC6_0036060-RA	catalytic subunit of the vacuolar transporter chaperone 4, putative	< 0.00010	6	6	33		#VALUE!	258496250072116
282	TcYC6_0027870-RA	hypothetical protein, conserved	0.00097	4.6	4	4		301322827	220163386116965
283	TcYC6_0018590-RA	glutathione synthetase, putative	0.016	4.3	3	10		179588002	210433665981474
284	TcYC6_0024530-RA	inositol 5-phosphatase 1	0.00016	4.1	8	23		379588002	203562390973072
285	TcYC6_0107970-RA	putative membrane associated protein	0.0038	4	5	8		24202164	2
286	TcYC6_0019140-RA	PX domain containing protein, putative	0.071	4	2	8		114874165	2
287	TcYC6_0091170-RA	hypothetical protein, conserved	0.071	4	2	10		114874165	2
288	TcYC6_0113510-RA	hypothetical protein, conserved	0.071	4	2	5		114874165	2
289	TcYC6_0114400-RA	Associated kinase of Tb14-3-3	0.041	3.7	3	8		138721614	188752527074159
290	TcYC6_0112640-RA	intraflagellar transport protein 81, putative	0.024	3.5	4	10		161978876	18073549220576
291	TcYC6_0053450-RA	ethanolamine-phosphate cytidylyltransferase	0.11	3.5	2	0		0.95860731	18073549220576
292	TcYC6_0063760-RA	mitogen-activated protein kinase 3, putative	0.063	3.3	3	7		120065945	172246602447109
293	TcYC6_0097340-RA	SET domain containing protein, putative	0.063	3.3	3	5		120065945	172246602447109
294	TcYC6_0103320-RA	hypothetical protein, conserved	0.036	3.2	4	3		14436975	167807190511264
295	TcYC6_0032820-RA	hypothetical protein	0.032	3	4	5		149485002	158496250072116
296	TcYC6_0085630-RA	cytochrome c oxidase subunit V, putative	0.055	3	4	5		125963731	158496250072116
297	TcYC6_0106850-RA	hypothetical protein, conserved	0.055	3	3	7		125963731	158496250072116
298	TcYC6_0071230-RA	Hsp70 protein, putative	0.17	3	2	5		0.76955108	158496250072116
299	TcYC6_0074250-RA	Repeat of unknown function (DUF1126)/EF-hand domain pair, putative	0.096	3	3	6		101772877	158496250072116
300	TcYC6_0005960-RA	Adaptor protein complex AP-3 subunit beta-3	0.17	3	2	4		0.76955108	158496250072116
301	TcYC6_0007640-RA	glycosyl hydrolase, putative	0.17	3	2	2		0.76955108	158496250072116
302	TcYC6_0075540-RA	ubiquitin carboxyl-terminal hydrolase, putative	0.096	3	3	7		101772877	158496250072116
303	TcYC6_0087320-RA	hypothetical protein, conserved	0.096	3	3	6		101772877	158496250072116
304	TcYC6_0018480-RA	vacuolar transporter chaperone, putative	0.17	3	2	4		0.76955108	158496250072116
305	TcYC6_0000180-RA	mitochondrial carrier protein, putative	0.17	3	2	7		0.76955108	158496250072116
306	TcYC6_0044670-RA	hypothetical protein, conserved	0.096	3	2	2		101772877	158496250072116
307	TcYC6_0115610-RA	tubulin-specific chaperone, putative	0.096	3	3	4		101772877	158496250072116
308	TcYC6_0017130-RA	nucleosome assembly protein (NAP), putative	0.17	3	2	4		0.76955108	158496250072116
309	TcYC6_0096060-RA	RNA-binding protein	0.17	3	2	3		0.76955108	158496250072116
310	TcYC6_0096510-RA	hypothetical protein, conserved	0.17	3	2	5		0.76955108	158496250072116
311	TcYC6_0013760-RA	hypothetical protein, conserved	0.17	3	2	2		0.76955108	158496250072116
312	TcYC6_0127070-RA	delta-4 fatty acid desaturase, putative	0.17	3	2	4		0.76955108	158496250072116
313	TcYC6_0036020-RA	FHA domain containing protein, putative	0.17	3	2	3		0.76955108	158496250072116
314	TcYC6_0080780-RA	stress-inducible protein STI1-like, putative	0.028	2.8	4	8		155284197	148542682717024
315	TcYC6_0084420-RA	hypothetical protein	0.028	2.8	5	10		155284197	148542682717024
316	TcYC6_0046110-RA	60S ribosomal protein L23a, putative	0.0089	2.8	9	11		205060999	148542682717024
317	TcYC6_0089320-RA	Glycosyl hydrolase family 65 central catalytic domain/Haloacid dehalogenase-like hydrolase, putative	0.081	2.8	4	4		109151498	148542682717024
318	TcYC6_0111060-RA	Present in the outer mitochondrial membrane proteome 24	0.041	2.7	6	11		138721614	143295940727611
319	TcYC6_0013770-RA	putative 5'-3' exoribonuclease A	0.14	2.7	2	4		0.85387196	143295940727611
320	TcYC6_0112670-RA	Domain of unknown function (DUF1935), putative	0.069	2.6	5	8		116115091	137851162325373
321	TcYC6_0037200-RA	calmodulin	0.069	2.6	4	5		116115091	137851162325373
322	TcYC6_0072480-RA	hypothetical protein	0.03	2.5	7	10		152287875	132192809488736
323	TcYC6_0041940-RA	hypothetical protein, conserved	0.03	2.5	5	7		152287875	132192809488736
324	TcYC6_0068470-RA	Flagellar Member 5	0.12	2.5	4	4		0.92081875	132192809488736
325	TcYC6_0111400-RA	inorganic pyrophosphatase, putative	0.26	2.5	2	3		0.58502665	132192809488736
326	TcYC6_0003520-RA	intraflagellar transport protein 122B, putative	0.26	2.5	2	5		0.58502665	132192809488736
327	TcYC6_0124690-RA	Ubiquitin-like modifier-activating enzyme ATG7, putative	0.26	2.5	2	5		0.58502665	132192809488736
328	TcYC6_0062970-RA	hypothetical protein	0.26	2.5	2	6		0.58502665	132192809488736
329	TcYC6_0049780-RA	hypothetical protein, conserved	0.26	2.5	2	3		0.58502665	132192809488736
330	TcYC6_0018930-RA	pyridine nucleotide-disulphide oxidoreductase, putative	0.26	2.5	2	3		0.58502665	132192809488736
331	TcYC6_0066440-RA	eukaryotic translation initiation factor eIF2A, putative	0.26	2.5	2	4		0.58502665	132192809488736
332	TcYC6_0130920-RA	trans-sialidase, Group I, putative	0.26	2.5	2	5		0.58502665	132192809488736
333	TcYC6_0091640-RA	quinonoid dihydropteridine reductase, putative	0.26	2.5	2	2		0.58502665	132192809488736
334	TcYC6_0085970-RA	electon transport protein SCO1/SCO2	0.26	2.5	2	3		0.58502665	132192809488736
335	TcYC6_0115500-RA	ATP12 chaperone protein, putative	0.26	2.5	2	4		0.58502665	132192809488736
336	TcYC6_0070690-RA	Present in the outer mitochondrial membrane proteome 6	0.26	2.5	2	2		0.58502665	132192809488736
337	TcYC6_0049610-RA	hypothetical protein	0.26	2.5	2	4		0.58502665	132192809488736
338	TcYC6_0081030-RA	hypothetical protein, conserved	0.26	2.5	2	3		0.58502665	132192809488736
339	TcYC6_0110810-RA	hypothetical protein, conserved	0.26	2.5	2	4		0.58502665	132192809488736
340	TcYC6_0110560-RA	hypothetical protein, conserved	0.26	2.5	2	3		0.58502665	132192809488736
341	TcYC6_0117980-RA	hypothetical protein, conserved	0.26	2.5	2	0		0.58502665	132192809488736
342			0.0074	2.5	11	10		213076828	132192809488736
343	TcYC6_0043440-RA	hypothetical protein, conserved	0.099	2.4	5	8		100436481	126303440583379
344	TcYC6_0099330-RA	hypothetical protein, conserved	0.083	2.3	6	9		108092191	120163386116965
345	TcYC6_0050660-RA	Soluble NSF attachment protein, SNAP, putative	0.083	2.3	6	10		108092191	120163386116965
346	TcYC6_0064220-RA	hypothetical protein, conserved	0.083	2.3	6	8		108092191	120163386116965
347	TcYC6_0008820-RA	SPFH domain / Band 7 family protein, putative	0.21	2.3	3	5		0.67778071	120163386116965
348	TcYC6_0049810-RA	hypothetical protein, conserved	0.21	2.3	3	4		0.67778071	120163386116965
349	TcYC6_0006520-RA	Domain of unknown function (DUF3846)/TPR repeat, putative	0.21	2.3	2	3		0.67778071	120163386116965
350	TcYC6_0048640-RA	ATP-dependent RNA helicase, putative	0.21	2.3	3	3		0.67778071	120163386116965
351	TcYC6_0086760-RA	hypothetical protein, conserved	0.21	2.3	3	4		0.67778071	120163386116965
352	TcYC6_0100270-RA	malonyl-CoA decarboxylase, mitochondrial precursor	0.21	2.3	3	3		0.67778071	120163386116965
353	TcYC6_0028290-RA	ubiquitin hydrolase	0.21	2.3	3	4		0.67778071	120163386116965
354	TcYC6_0113830-RA	hypothetical protein, conserved	0.21	2.3	2	4		0.67778071	120163386116965
355	TcYC6_0013440-RA	hypothetical protein, conserved	0.21	2.3	2	4		0.67778071	120163386116965
356	TcYC6_0009840-RA	hypothetical protein, conserved	0.21	2.3	3	3		0.67778071	120163386116965
357	TcYC6_0042320-RA	hypothetical protein, conserved	0.21	2.3	2	3		0.67778071	120163386116965
358	TcYC6_0117530-RA	2OG-Fe(II) oxygenase superfamily, putative	0.031	2.3	9	17		150863831	120163386116965
359	TcYC6_0112520-RA	hypothetical protein, conserved	0.059	2.2	8	11		122914799	113750352374994
360	TcYC6_0018310-RA	ubiquitin/ribosomal protein S27a, putative	0.17	2.2	2	4		0.76955108	113750352374994
361	TcYC6_0036470-RA	cyclin 1	0.17	2.2	4	6		0.76955108	113750352374994
362	TcYC6_0070400-RA	Protein of unknown function (DUF2009), putative	0.17	2.2	3	6		0.76955108	113750352374994
363	TcYC6_0050360-RA	protein phosphatase 4, putative	0.17	2.2	4	5		0.76955108	113750352374994
364	TcYC6_0067670-RA	proteasome complex subunit Rpn13 ubiquitin receptor, putative	0.17	2.2	4	5		0.76955108	113750352374994
365	TcYC6_0055950-RA	hypothetical protein, conserved	0.17	2.2	4	6		0.76955108	113750352374994
366	TcYC6_0053340-RA	Vps23 core domain containing protein, putative	0.17	2.2	4	8		0.76955108	113750352374994
367	TcYC6_0054160-RA	glycine dehydrogenase [decarboxylating], putative	0.17	2.2	4	7		0.76955108	113750352374994
368	TcYC6_0074030-RA	vesicular-fusion ATPase-like protein, putative	0.17	2.2	4	7		0.76955108	113750352374994
369	TcYC6_0064540-RA	hypothetical protein	0.17	2.2	4	4		0.76955108	113750352374994
370	TcYC6_0014120-RA	phosphonopyruvate decarboxylase, putative	0.14	2.2	4	7		0.85387196	113750352374994
371	TcYC6_0019500-RA	fatty acid elongase, putative	0.14	2.2	2	5		0.85387196	113750352374994
372	TcYC6_0110090-RA	dihydrolipoamide dehydrogenase, putative	0.14	2.2	4	6		0.85387196	113750352374994
373	TcYC6_0018620-RA	calpain-like cysteine peptidase, putative	0.0044	2.2	11	12		235654732	113750352374994
374	TcYC6_0022510-RA	intraflagellar transport protein 172, putative	0.036	2.2	11	21		14436975	113750352374994
375	TcYC6_0115010-RA	N-myristoyl transferase, putative	0.12	2.2	6	13		0.92081875	113750352374994
376	TcYC6_0078980-RA	mitogen-activated protein kinase 11, putative	0.12	2.2	6	8		0.92081875	113750352374994
377	TcYC6_0092460-RA	SEP domain containing protein, putative	0.12	2.2	5	11		0.92081875	113750352374994
378	TcYC6_0074960-RA	eukaryotic translation initiation factor 5A	0.097	2.1	4	6		101322827	10703893278914
379	TcYC6_0101330-RA	60S ribosomal protein L18, putative	0.081	2.1	6	8		109151498	10703893278914
380	TcYC6_0054800-RA	hypothetical protein, conserved	0.068	2.1	9	15		116749109	10703893278914
381	TcYC6_0099200-RA	Golgi/lysosome glycoprotein 1, putative	0.056	2	10	19		125181197	1
382	TcYC6_0024870-RA	spermidine synthase, putative	0.092	2	7	10		103621217	1
383	TcYC6_0095670-RA	hypothetical protein	0.11	2	8	14		0.95860731	1
384	TcYC6_0012260-RA	putative Mitochondrial import receptor subunit ATOM69	0.078	2	8	11		11079054	1
385	TcYC6_0018980-RA	hypothetical protein, conserved	0.16	2	6	11		0.79588002	1
386	TcYC6_0126920-RA	serine peptidase, Clan SC, Family S9B	0.11	2	8	11		0.95860731	1
387	TcYC6_0007710-RA	Biotin--acetyl-CoA-carboxylase ligase, putative	0.13	2	5	5		0.88605665	1
388	TcYC6_0119790-RA	protein phosphatase 2C, putative	0.16	2	5	10		0.79588002	1
389	TcYC6_0072500-RA	hypothetical protein, conserved	0.19	2	5	9		0.7212464	1
390	TcYC6_0120270-RA	putative Leucine rich repeat	0.19	2	5	8		0.7212464	1
391	TcYC6_0087970-RA	TPR repeat/SET domain containing protein, putative	0.19	2	5	5		0.7212464	1
392	TcYC6_0028170-RA	hypothetical protein, conserved	0.3	2	3	5		0.52287875	1
393	TcYC6_0066290-RA	vesicle-associated membrane protein, putative	0.24	2	3	5		0.61978876	1
394	TcYC6_0061650-RA	hypothetical protein, conserved	0.24	2	4	4		0.61978876	1
395	TcYC6_0115430-RA	hypothetical protein, conserved	0.24	2	3	5		0.61978876	1
396	TcYC6_0120050-RA	hypothetical protein, conserved	0.3	2	3	5		0.52287875	1
397	TcYC6_0013100-RA	Mitochondrial import receptor subunit ATOM46	0.3	2	3	5		0.52287875	1
398	TcYC6_0074970-RA	hypothetical protein, conserved	0.24	2	4	5		0.61978876	1
399	TcYC6_0031360-RA	hypothetical protein, conserved	0.38	2	2	3		0.4202164	1
400	TcYC6_0119450-RA	hypothetical protein, conserved	0.3	2	3	4		0.52287875	1
401	TcYC6_0114720-RA	root hair defective 3 GTP-binding protein (RHD3), putative	0.3	2	3	3		0.52287875	1
402	TcYC6_0057100-RA	hypothetical protein	0.3	2	3	3		0.52287875	1
403	TcYC6_0102140-RA	hypothetical protein, conserved	0.24	2	4	3		0.61978876	1
404	TcYC6_0125230-RA	nicotinate phosphoribosyltransferase, putative	0.3	2	3	3		0.52287875	1
405	TcYC6_0015640-RA	nucleolar RNA helicase II, putative	0.38	2	2	4		0.4202164	1
406	TcYC6_0042560-RA	methyltransferase domain containing protein, putative	0.3	2	3	4		0.52287875	1
407	TcYC6_0070200-RA	4E-interacting protein, putative	0.3	2	3	4		0.52287875	1
408	TcYC6_0080830-RA	hypothetical protein, conserved	0.3	2	3	4		0.52287875	1
409	TcYC6_0115740-RA	peroxisomal enoyl-coa hydratase, putative	0.38	2	2	4		0.4202164	1
410	TcYC6_0095230-RA	hypothetical protein, conserved	0.3	2	2	4		0.52287875	1
411	TcYC6_0007130-RA	60S ribosomal protein L34, putative	0.3	2	2	3		0.52287875	1
412	TcYC6_0040620-RA	cytochrome b5, putative	0.3	2	3	3		0.52287875	1
413	TcYC6_0114270-RA	Sarcalumenin, putative	0.3	2	3	3		0.52287875	1
414	TcYC6_0043850-RA	hypothetical protein, conserved	0.3	2	3	2		0.52287875	1
415	TcYC6_0113760-RA	Ankyrin repeats (3 copies), putative	0.3	2	3	2		0.52287875	1
416	TcYC6_0034700-RA	60S acidic ribosomal protein, putative	0.38	2	2	3		0.4202164	1
417	TcYC6_0108010-RA	Putative intraflagellar transport protein B2	0.38	2	2	4		0.4202164	1
418	TcYC6_0080580-RA	hypothetical protein, conserved	0.38	2	2	5		0.4202164	1
419	TcYC6_0099270-RA	putative formin homology 2 (FH2) domain protein	0.38	2	2	6		0.4202164	1
420	TcYC6_0044340-RA	cell cycle sequence binding phosphoprotein (RBP45), putative	0.38	2	2	3		0.4202164	1
421	TcYC6_0113550-RA	FKBP-type peptidylprolyl cis-trans isomerase, putative	0.38	2	2	2		0.4202164	1
422	TcYC6_0080170-RA	ubiquitin-like protein, putative	0.38	2	2	3		0.4202164	1
423	TcYC6_0080260-RA	hypothetical protein, conserved	0.38	2	2	2		0.4202164	1
424	TcYC6_0032760-RA	multidrug resistance protein A,multidrug resistance	0.3	2	3	0		0.52287875	1
425	TcYC6_0053870-RA	hypothetical protein, conserved	0.38	2	2	3		0.4202164	1
426	TcYC6_0071520-RA	hypothetical protein, conserved	0.38	2	2	2		0.4202164	1
427	TcYC6_0045450-RA	Nuclear Dbf2-related kinase	0.38	2	2	2		0.4202164	1
428	TcYC6_0016910-RA	DnaJ chaperone protein, putative	0.38	2	2	2		0.4202164	1
429	TcYC6_0017360-RA	putative developmentally regulated phosphoprotein	0.38	2	2	2		0.4202164	1
430	TcYC6_0093190-RA	prefoldin, putative	0.38	2	2	3		0.4202164	1
431	TcYC6_0021640-RA	RF-1 domain containing protein, putative	0.38	2	2	2		0.4202164	1
432	TcYC6_0086970-RA	hypothetical protein, conserved	0.38	2	2	2		0.4202164	1
433	TcYC6_0077350-RA	hypothetical protein, conserved	0.38	2	2	0		0.4202164	1
434	TcYC6_0082130-RA	DNA-directed RNA polymerase, mitochondrial	0.38	2	2	0		0.4202164	1
435	TcYC6_0053260-RA	Dynein intermediate chain, axonemal	0.38	2	2	0		0.4202164	1
436	TcYC6_0109410-RA	60S ribosomal protein L4, putative	0.045	1.9	9	11		134678749	0.925999418556223
437	TcYC6_0028460-RA	proliferative cell nuclear antigen (PCNA), putative	0.087	1.9	7	8		106048075	0.925999418556223
438	TcYC6_0050010-RA	hypothetical protein, conserved	0.15	1.9	7	13		0.82390874	0.925999418556223
439	TcYC6_0079610-RA	AmmeMemoRadiSam system protein B, putative	0.15	1.9	7	9		0.82390874	0.925999418556223
440	TcYC6_0086410-RA	kynureninase, putative	0.15	1.9	7	9		0.82390874	0.925999418556223
441	TcYC6_0113990-RA	arginase, putative	0.059	1.9	10	13		122914799	0.925999418556223
442	TcYC6_0100380-RA	phosphoacetylglucosamine mutase, putative	0.069	1.9	12	15		116115091	0.925999418556223
443	TcYC6_0030360-RA	hypothetical protein, conserved	0.069	1.9	9	12		116115091	0.925999418556223
444	TcYC6_0089380-RA	twinfilin	0.18	1.9	7	11		0.74472749	0.925999418556223
445	TcYC6_0109880-RA	hypothetical protein, conserved	0.18	1.9	7	9		0.74472749	0.925999418556223
446	TcYC6_0125810-RA	universal minicircle sequence binding protein 2, putative	0.18	1.9	5	7		0.74472749	0.925999418556223
447	TcYC6_0051680-RA	eukaryotic translation initiation factor 3 subunit k	0.18	1.9	7	8		0.74472749	0.925999418556223
448	TcYC6_0116750-RA	pyruvate dehydrogenase E1 alpha subunit, putative	0.041	1.8	12	14		138721614	0.84799690655495
449	TcYC6_0083450-RA	lysophospholipase, putative	0.096	1.8	9	13		101772877	0.84799690655495
450	TcYC6_0095490-RA	pdz domain containing protein, putative	0.21	1.8	6	7		0.67778071	0.84799690655495
451	TcYC6_0024840-RA	hypothetical protein, conserved	0.21	1.8	6	7		0.67778071	0.84799690655495
452	TcYC6_0119350-RA	pyruvate dehydrogenase E1 beta subunit, putative	0.11	1.8	7	9		0.95860731	0.84799690655495
453	TcYC6_0074800-RA	peptidyl-prolyl cis-trans isomerase, putative	0.02	1.8	9	8		169897	0.84799690655495
454	TcYC6_0045440-RA	thioredoxin, putative	0.26	1.8	4	5		0.58502665	0.84799690655495
455	TcYC6_0068020-RA	hypothetical protein, conserved	0.26	1.8	5	7		0.58502665	0.84799690655495
456	TcYC6_0011370-RA	heat shock protein 70	0.26	1.8	5	7		0.58502665	0.84799690655495
457	TcYC6_0114860-RA	Histone chaperone Rttp106-like, putative	0.26	1.8	5	5		0.58502665	0.84799690655495
458	TcYC6_0095840-RA	amastin	0.26	1.8	5	6		0.58502665	0.84799690655495
459	TcYC6_0064310-RA	small GTP-binding protein Rab11, putative	0.16	1.8	6	6		0.79588002	0.84799690655495
460	TcYC6_0031420-RA	aldose 1-epimerase-like protein, putative	0.16	1.8	7	8		0.79588002	0.84799690655495
461	TcYC6_0050610-RA	Nucleoside diphosphate kinase 1	0.11	1.8	7	9		0.95860731	0.84799690655495
462	TcYC6_0066520-RA	glutamine hydrolysing (not ammonia-dependent) carbomoyl phosphate synthase, putative	0.0096	1.8	31	45		201772877	0.84799690655495
463	TcYC6_0100840-RA	peptide methionine sulfoxide reductase, putative	0.039	1.8	14	15		140893539	0.84799690655495
464	TcYC6_0019610-RA	proline racemase	0.19	1.8	6	11		0.7212464	0.84799690655495
465	TcYC6_0112420-RA	ribosomal protein S25, putative	0.19	1.8	5	5		0.7212464	0.84799690655495
466	TcYC6_0015520-RA	hypothetical protein, conserved	0.32	1.8	4	8		0.49485002	0.84799690655495
467	TcYC6_0096020-RA	succinate dehydrogenase subunit 7	0.32	1.8	4	7		0.49485002	0.84799690655495
468	TcYC6_0110770-RA	aspartyl aminopeptidase, putative	0.32	1.8	3	3		0.49485002	0.84799690655495
469	TcYC6_0125540-RA	The ARF-like 2 binding protein BART, putative	0.32	1.8	4	6		0.49485002	0.84799690655495
470	TcYC6_0051260-RA	mitochondrial RNA binding complex 1 subunit, putative	0.32	1.8	3	5		0.49485002	0.84799690655495
471	TcYC6_0083540-RA	WD domain, G-beta repeat/PFU (PLAA family ubiquitin binding), putative	0.32	1.8	4	8		0.49485002	0.84799690655495
472	TcYC6_0115120-RA	SRP19 protein, putative	0.32	1.8	3	2		0.49485002	0.84799690655495
473	TcYC6_0093880-RA	Intraflagellar transport protein 74, putative	0.32	1.8	4	7		0.49485002	0.84799690655495
474	TcYC6_0117320-RA	SET domain containing protein, putative	0.32	1.8	4	5		0.49485002	0.84799690655495
475	TcYC6_0049230-RA	otubain cysteine peptidase, Clan CA, family C65, putative	0.32	1.8	3	5		0.49485002	0.84799690655495
476	TcYC6_0048220-RA	Acyl CoA binding protein, putative	0.32	1.8	2	4		0.49485002	0.84799690655495
477	TcYC6_0065870-RA	hypothetical protein, conserved	0.32	1.8	3	4		0.49485002	0.84799690655495
478	TcYC6_0097790-RA	small glutamine-rich tetratricopeptide repeat protein, putative	0.11	1.7	12	21		0.95860731	0.765534746362977
479	TcYC6_0034850-RA	60S ribosomal protein L13a, putative	0.23	1.7	6	5		0.63827216	0.765534746362977
480	TcYC6_0119510-RA	General negative regulator of transcription subunit 5	0.23	1.7	6	6		0.63827216	0.765534746362977
481	TcYC6_0012590-RA	Replication factor A protein 1	0.17	1.7	10	14		0.76955108	0.765534746362977
482	TcYC6_0110050-RA	40S ribosomal protein S15A, putative	0.17	1.7	5	6		0.76955108	0.765534746362977
483	TcYC6_0005470-RA	40S ribosomal protein S11, putative	0.17	1.7	7	7		0.76955108	0.765534746362977
484	TcYC6_0061330-RA	cysteine peptidase, putative	0.13	1.7	8	10		0.88605665	0.765534746362977
485	TcYC6_0090410-RA	acetyl-CoA acetyltransferase, putative	0.13	1.7	10	9		0.88605665	0.765534746362977
486	TcYC6_0018260-RA	serine hydroxymethyltransferase, putative	0.077	1.7	17	22		111350927	0.765534746362977
487	TcYC6_0018250-RA	hypothetical protein, conserved	0.21	1.7	7	17		0.67778071	0.765534746362977
488	TcYC6_0068490-RA	Autophagy-related protein 24	0.21	1.7	9	13		0.67778071	0.765534746362977
489	TcYC6_0073030-RA	BRO1-like domain/ALIX V-shaped domain binding to HIV, putative	0.21	1.7	8	8		0.67778071	0.765534746362977
490	TcYC6_0064200-RA	hypothetical protein, conserved	0.28	1.7	6	10		0.55284197	0.765534746362977
491	TcYC6_0017670-RA	hypothetical protein, conserved	0.28	1.7	5	7		0.55284197	0.765534746362977
492	TcYC6_0046530-RA	hypothetical protein, conserved	0.28	1.7	5	8		0.55284197	0.765534746362977
493	TcYC6_0092040-RA	1,2-Dihydroxy-3-keto-5-methylthiopentene dioxygenase, putative	0.28	1.7	6	6		0.55284197	0.765534746362977
494	TcYC6_0146210-RA	retrotransposon hot spot protein (RHS), putative (fragment)	0.41	1.7	3	2		0.38721614	0.765534746362977
495	TcYC6_0021670-RA	ATP synthase, putative	0.41	1.7	3	5		0.38721614	0.765534746362977
496	TcYC6_0025070-RA	tRNA import complex component, putative	0.41	1.7	3	3		0.38721614	0.765534746362977
497	TcYC6_0072680-RA	hypothetical protein, conserved	0.41	1.7	3	6		0.38721614	0.765534746362977
498	TcYC6_0119590-RA	hypothetical protein, conserved	0.41	1.7	3	4		0.38721614	0.765534746362977
499	TcYC6_0014410-RA	ribosomal protein S29, putative	0.41	1.7	3	3		0.38721614	0.765534746362977
500	TcYC6_0101190-RA	lectin, putative	0.41	1.7	3	3		0.38721614	0.765534746362977
501	TcYC6_0056260-RA	40S ribosomal protein S33, putative	0.41	1.7	2	2		0.38721614	0.765534746362977
502	TcYC6_0103190-RA	Ran-binding protein 1, putative	0.41	1.7	2	6		0.38721614	0.765534746362977
503	TcYC6_0094210-RA	ccr4-not transcription complex subunit	0.41	1.7	3	5		0.38721614	0.765534746362977
504	TcYC6_0079740-RA	intraflagellar transport protein 122, putative	0.41	1.7	3	5		0.38721614	0.765534746362977
505	TcYC6_0044410-RA	hypothetical protein	0.41	1.7	3	6		0.38721614	0.765534746362977
506	TcYC6_0074340-RA	hypothetical protein, conserved	0.41	1.7	3	3		0.38721614	0.765534746362977
507	TcYC6_0121530-RA	hypothetical protein, conserved	0.41	1.7	3	6		0.38721614	0.765534746362977
508	TcYC6_0022670-RA	2-aminoethylphosphonate:pyruvateaminotransferase- likeprotein,putative	0.41	1.7	3	3		0.38721614	0.765534746362977
509	TcYC6_0085490-RA	BSD domain containing protein, putative	0.41	1.7	3	5		0.38721614	0.765534746362977
510	TcYC6_0091430-RA	PX domain containing protein, putative	0.41	1.7	3	6		0.38721614	0.765534746362977
511	TcYC6_0017430-RA	conserved protein, unknown function	0.41	1.7	3	2		0.38721614	0.765534746362977
512	TcYC6_0018540-RA	RNA editing 3' terminal uridylyl transferase 1	0.41	1.7	2	5		0.38721614	0.765534746362977
513	TcYC6_0121640-RA	protein-l-isoaspartate o-methyltransferase, putative	0.41	1.7	3	4		0.38721614	0.765534746362977
514	TcYC6_0123070-RA	emp24/gp25L/p24 family/GOLD, putative	0.41	1.7	3	4		0.38721614	0.765534746362977
515	TcYC6_0018450-RA	PQ loop repeat, putative	0.41	1.7	2	3		0.38721614	0.765534746362977
516	TcYC6_0011190-RA	glucosamine 6-phosphate n-acetyltransferase, putative	0.41	1.7	3	4		0.38721614	0.765534746362977
517	TcYC6_0102220-RA	hypothetical protein, conserved	0.41	1.7	3	3		0.38721614	0.765534746362977
518	TcYC6_0122550-RA	OTU-like cysteine protease, putative	0.41	1.7	3	3		0.38721614	0.765534746362977
519	TcYC6_0082200-RA	Eukaryotic translation initiation factor 1, putative	0.41	1.7	2	2		0.38721614	0.765534746362977
520	TcYC6_0083430-RA	short chain dehydrogenase/reductase, putative	0.41	1.7	3	2		0.38721614	0.765534746362977
521	TcYC6_0078560-RA	peptidyl-prolyl cis-trans isomerase, putative	0.19	1.6	7	8		0.7212464	0.678071905112638
522	TcYC6_0024890-RA	60S ribosomal protein L11, putative	0.25	1.6	7	9		0.60205999	0.678071905112638
523	TcYC6_0109250-RA	LETM1 and EF-hand domain-containing protein 1, putative	0.25	1.6	7	11		0.60205999	0.678071905112638
524	TcYC6_0017080-RA	calpain-like cysteine peptidase, clan CA, family C2, putative	0.25	1.6	5	5		0.60205999	0.678071905112638
525	TcYC6_0048970-RA	hypothetical protein, conserved	0.17	1.6	8	11		0.76955108	0.678071905112638
526	TcYC6_0019050-RA	proteasome alpha 3 subunit, putative	0.17	1.6	13	11		0.76955108	0.678071905112638
527	TcYC6_0007260-RA	eukaryotic translation initiation factor 3 subunit i	0.22	1.6	10	11		0.65757732	0.678071905112638
528	TcYC6_0070230-RA	rab7 GTP binding protein, putative	0.22	1.6	7	8		0.65757732	0.678071905112638
529	TcYC6_0079100-RA	NAD(P)-dependent oxidoreductase, putative	0.22	1.6	8	10		0.65757732	0.678071905112638
530	TcYC6_0023800-RA	hypothetical protein, conserved	0.35	1.6	3	7		0.45593196	0.678071905112638
531	TcYC6_0118000-RA	NPL4 family, putative	0.35	1.6	5	6		0.45593196	0.678071905112638
532	TcYC6_0013350-RA	serine/threonine protein phosphatase catalytic subunit, putative	0.35	1.6	5	7		0.45593196	0.678071905112638
533	TcYC6_0117500-RA	dynein heavy chain, putative	0.35	1.6	5	5		0.45593196	0.678071905112638
534	TcYC6_0119740-RA	hypothetical protein, conserved	0.35	1.6	3	7		0.45593196	0.678071905112638
535	TcYC6_0123050-RA	adenylyl cyclase-associated protein, putative	0.35	1.6	4	7		0.45593196	0.678071905112638
536	TcYC6_0018720-RA	fatty acid elongase, putative	0.35	1.6	5	5		0.45593196	0.678071905112638
537	TcYC6_0115340-RA	UDP-galactopyranose mutase	0.35	1.6	5	5		0.45593196	0.678071905112638
538	TcYC6_0121980-RA	hypothetical protein, conserved	0.35	1.6	4	5		0.45593196	0.678071905112638
539	TcYC6_0028190-RA	60S acidic ribosomal protein, putative	0.35	1.6	2	3		0.45593196	0.678071905112638
540	TcYC6_0119410-RA	3-oxo-5-alpha-steroid 4-dehydrogenase, putative	0.2	1.6	10	10		0.69897	0.678071905112638
541	TcYC6_0043950-RA	mRNA cap guanine-N7 methyltransferase, putative	0.18	1.6	12	19		0.74472749	0.678071905112638
542	TcYC6_0010170-RA	hypothetical protein, conserved	0.18	1.6	9	13		0.74472749	0.678071905112638
543	TcYC6_0119730-RA	metallo-peptidase, Clan MG, Family M24, putative	0.18	1.6	11	15		0.74472749	0.678071905112638
544	TcYC6_0068780-RA	acyl-CoA dehydrogenase, putative	0.3	1.6	7	8		0.52287875	0.678071905112638
545	TcYC6_0047740-RA	TPR repeat, putative	0.3	1.6	7	9		0.52287875	0.678071905112638
546	TcYC6_0042390-RA	hypothetical protein, conserved	0.3	1.6	7	10		0.52287875	0.678071905112638
547	TcYC6_0114210-RA	intraflagellar transport protein 80	0.3	1.6	6	11		0.52287875	0.678071905112638
548	TcYC6_0093000-RA	Dynamin family, putative	0.3	1.6	7	7		0.52287875	0.678071905112638
549	TcYC6_0126280-RA	phosphomannomutase, putative	0.3	1.6	7	8		0.52287875	0.678071905112638
550	TcYC6_0095250-RA	aspartyl-tRNA synthetase, putative	0.16	1.6	15	17		0.79588002	0.678071905112638
551	TcYC6_0115350-RA	Activator of Hsp90 ATPase, N-terminal/Activator of Hsp90 ATPase-like protein, putative	0.26	1.6	5	7		0.58502665	0.678071905112638
552	TcYC6_0110440-RA	UDP-glucose:glycoprotein glucosyltransferase	0.14	1.5	18	25		0.85387196	0.584962500721156
553	TcYC6_0045780-RA	protein arginine n-methyltransferase 7	0.24	1.5	8	13		0.61978876	0.584962500721156
554	TcYC6_0070050-RA	proteasome beta 2 subunit, putative	0.24	1.5	7	8		0.61978876	0.584962500721156
555	TcYC6_0048370-RA	GMP reductase	0.11	1.5	18	17		0.95860731	0.584962500721156
556	TcYC6_0079800-RA	40S ribosomal protein S18, putative	0.19	1.5	9	10		0.7212464	0.584962500721156
557	TcYC6_0069140-RA	putative ubiquitin-activating enzyme E1	0.17	1.5	17	29		0.76955108	0.584962500721156
558	TcYC6_0110610-RA	dynamin-1-like protein	0.17	1.5	17	19		0.76955108	0.584962500721156
559	TcYC6_0099560-RA	acetylornithine deacetylase-like, putative	0.16	1.5	15	17		0.79588002	0.584962500721156
560	TcYC6_0119620-RA	urocanate hydratase, putative	0.011	1.5	40	47		195860731	0.584962500721156
561	TcYC6_0009790-RA	DNA topoisomerase IA, putative	0.11	1.5	25	22		0.95860731	0.584962500721156
562	TcYC6_0031010-RA	3-ketoacyl-CoA thiolase, putative	0.061	1.5	19	26		121467016	0.584962500721156
563	TcYC6_0090030-RA	ribosomal protein L3, putative	0.12	1.5	16	18		0.92081875	0.584962500721156
564	TcYC6_0072780-RA	aminopeptidase, putative,metallo-peptidase, Clan MF, Family M17, putative	0.16	1.5	15	20		0.79588002	0.584962500721156
565	TcYC6_0077240-RA	heterogeneous nuclear ribonucleoprotein H/F, putative	0.16	1.5	13	17		0.79588002	0.584962500721156
566	TcYC6_0053510-RA	hypothetical protein, conserved	0.2	1.5	12	14		0.69897	0.584962500721156
567	TcYC6_0127360-RA	dihydrolipoamide acetyltransferase precursor, putative	0.2	1.5	13	13		0.69897	0.584962500721156
568	TcYC6_0018910-RA	Nuclear migration protein nudC, putative	0.25	1.5	10	13		0.60205999	0.584962500721156
569	TcYC6_0069160-RA	glycerol kinase, glycosomal, putative	0.25	1.5	11	9		0.60205999	0.584962500721156
570	TcYC6_0100700-RA	hypothetical protein, conserved	0.25	1.5	8	9		0.60205999	0.584962500721156
571	TcYC6_0112820-RA	ascorbate peroxidase, putative	0.25	1.5	12	13		0.60205999	0.584962500721156
572	TcYC6_0108320-RA	cofilin/actin depolymerizing factor, putative	0.25	1.5	6	7		0.60205999	0.584962500721156
573	TcYC6_0074000-RA	guide RNA-binding protein of 21 kDa	0.25	1.5	7	9		0.60205999	0.584962500721156
574	TcYC6_0099250-RA	putative nonspecific lipid-transfer protein	0.28	1.5	7	9		0.55284197	0.584962500721156
575	TcYC6_0094890-RA	2-hydroxy-3-oxopropionate reductase, putative	0.28	1.5	8	12		0.55284197	0.584962500721156
576	TcYC6_0051970-RA	Ras-related protein RAB2B, putative	0.28	1.5	8	8		0.55284197	0.584962500721156
577	TcYC6_0019120-RA	adenosine 5'-monophosphoramidase, putative	0.28	1.5	6	8		0.55284197	0.584962500721156
578	TcYC6_0041720-RA	cyclophilin, putative	0.32	1.5	5	6		0.49485002	0.584962500721156
579	TcYC6_0032510-RA	Domain of unknown function (DUF1767), putative	0.32	1.5	6	9		0.49485002	0.584962500721156
580	TcYC6_0077820-RA	40S ribosomal protein S13, putative	0.43	1.5	3	5		0.36653154	0.584962500721156
581	TcYC6_0055540-RA	cytochrome c, putative	0.32	1.5	4	4		0.49485002	0.584962500721156
582	TcYC6_0076700-RA	Mitochondrial-processing peptidase subunit alpha	0.36	1.5	4	7		0.4436975	0.584962500721156
583	TcYC6_0046070-RA	hypothetical protein	0.36	1.5	5	7		0.4436975	0.584962500721156
584	TcYC6_0071870-RA	Lsm12 protein, putative	0.36	1.5	4	4		0.4436975	0.584962500721156
585	TcYC6_0117880-RA	cytochrome oxidase subunit VII	0.43	1.5	4	6		0.36653154	0.584962500721156
586	TcYC6_0110280-RA	Fumarate hydratase class I, cytosolic	0.36	1.5	6	8		0.4436975	0.584962500721156
587	TcYC6_0123730-RA	PSP1 C-terminal conserved region, putative	0.43	1.5	3	6		0.36653154	0.584962500721156
588	TcYC6_0146650-RA	retrotransposon hot spot (RHS) protein, putative	0.54	1.5	2	3		0.26760624	0.584962500721156
589	TcYC6_0081330-RA	ubiquitin carboxyl-terminal hydrolase, putative	0.43	1.5	4	7		0.36653154	0.584962500721156
590	TcYC6_0056770-RA	prefoldin, putative	0.43	1.5	3	4		0.36653154	0.584962500721156
591	TcYC6_0057130-RA	Ribosome production factor 2-like protein	0.43	1.5	4	6		0.36653154	0.584962500721156
592	TcYC6_0142840-RA	retrotransposon hot spot (RHS) protein, putative	0.54	1.5	2	2		0.26760624	0.584962500721156
593	TcYC6_0008840-RA	V-type proton ATPase subunit D, putative	0.43	1.5	4	5		0.36653154	0.584962500721156
594	TcYC6_0052360-RA	rab11B GTPase, putative	0.43	1.5	4	2		0.36653154	0.584962500721156
595	TcYC6_0067500-RA	ribosomal protein L15, putative	0.43	1.5	3	3		0.36653154	0.584962500721156
596	TcYC6_0045840-RA	hypothetical protein, conserved	0.54	1.5	2	9		0.26760624	0.584962500721156
597	TcYC6_0012300-RA	cullin 2, putative	0.43	1.5	4	5		0.36653154	0.584962500721156
598	TcYC6_0103080-RA	Kinesin-13 5, putative	0.43	1.5	4	5		0.36653154	0.584962500721156
599	TcYC6_0114770-RA	putative intraflagellar transport protein 140	0.43	1.5	4	6		0.36653154	0.584962500721156
600	TcYC6_0043100-RA	SKP1-like protein	0.43	1.5	3	4		0.36653154	0.584962500721156
601	TcYC6_0022870-RA	hypothetical protein, conserved	0.43	1.5	3	3		0.36653154	0.584962500721156
602	TcYC6_0045160-RA	long-chain-fatty-acid-CoA ligase, putative	0.43	1.5	4	3		0.36653154	0.584962500721156
603	TcYC6_0092060-RA	hypothetical protein, conserved	0.43	1.5	4	4		0.36653154	0.584962500721156
604	TcYC6_0110270-RA	protein farnesyltransferase alpha subunit, putative	0.43	1.5	3	3		0.36653154	0.584962500721156
605	TcYC6_0115640-RA	btb/poz domain containing protein, putative	0.43	1.5	4	4		0.36653154	0.584962500721156
606	TcYC6_0046760-RA	3-keto-dihydrosphingosine reductase	0.43	1.5	4	6		0.36653154	0.584962500721156
607	TcYC6_0115750-RA	RNA-binding protein, putative	0.43	1.5	4	6		0.36653154	0.584962500721156
608	TcYC6_0080190-RA	U2 small nuclear ribonucleoprotein 16.5K, putative	0.43	1.5	3	2		0.36653154	0.584962500721156
609	TcYC6_0069310-RA	hypothetical protein, conserved	0.43	1.5	4	4		0.36653154	0.584962500721156
610	TcYC6_0069050-RA	chaperone DNAJ protein, putative	0.54	1.5	2	2		0.26760624	0.584962500721156
611	TcYC6_0123690-RA	Component of motile flagella 12	0.54	1.5	2	3		0.26760624	0.584962500721156
612	TcYC6_0083670-RA	tubulin folding cofactor D, putative	0.54	1.5	2	4		0.26760624	0.584962500721156
613	TcYC6_0072830-RA	putative Cytoplasmic dynein 2 heavy chain (DYNC2H1)	0.54	1.5	2	0		0.26760624	0.584962500721156
614	TcYC6_0067570-RA	ER--golgi transport protein gp25L, putative	0.54	1.5	2	2		0.26760624	0.584962500721156
615	TcYC6_0053250-RA	small nuclear ribonucleoprotein Sm-G, putative	0.54	1.5	2	0		0.26760624	0.584962500721156
616	TcYC6_0070740-RA	HAD hydrolase, TIGR01456 family/HAD hydrolase, family IIA, putative	0.54	1.5	2	0		0.26760624	0.584962500721156
617	TcYC6_0058830-RA	Silent information regulator 2 related protein 1	0.54	1.5	2	2		0.26760624	0.584962500721156
618	TcYC6_0000860-RA	Nicastrin, putative	0.54	1.5	2	2		0.26760624	0.584962500721156
619	TcYC6_0070720-RA	hypothetical protein, conserved	0.54	1.5	2	3		0.26760624	0.584962500721156
620	TcYC6_0100140-RA	hypothetical protein, conserved	0.54	1.5	2	3		0.26760624	0.584962500721156
621	TcYC6_0119290-RA	hypothetical protein, conserved	0.54	1.5	2	3		0.26760624	0.584962500721156
622	TcYC6_0024580-RA	DNA topoisomerase type IB small subunit	0.54	1.5	2	2		0.26760624	0.584962500721156
623	TcYC6_0034510-RA	ecotin, putative	0.54	1.5	2	0		0.26760624	0.584962500721156
624	TcYC6_0098150-RA	hypothetical protein, conserved	0.54	1.5	2	2		0.26760624	0.584962500721156
625	TcYC6_0055660-RA	69 kDa paraflagellar rod protein, putative	0.54	1.5	2	2		0.26760624	0.584962500721156
626	TcYC6_0019110-RA	hypothetical protein, conserved	0.54	1.5	2	3		0.26760624	0.584962500721156
627	TcYC6_0112650-RA	Regulator of Vps4 activity in the MVB pathway, putative	0.54	1.5	2	3		0.26760624	0.584962500721156
628	TcYC6_0074100-RA	hypothetical protein, conserved	0.54	1.5	2	3		0.26760624	0.584962500721156
629	TcYC6_0109600-RA	hypothetical protein, conserved	0.54	1.5	2	3		0.26760624	0.584962500721156
630	TcYC6_0040180-RA	hypothetical protein, conserved	0.54	1.5	2	2		0.26760624	0.584962500721156
631	TcYC6_0012810-RA	hypothetical protein, conserved	0.54	1.5	2	3		0.26760624	0.584962500721156
632	TcYC6_0011980-RA	hypothetical protein	0.54	1.5	2	3		0.26760624	0.584962500721156
633	TcYC6_0113360-RA	actin-related protein 2, putative	0.54	1.5	2	3		0.26760624	0.584962500721156
634	TcYC6_0093780-RA	WD domain, G-beta repeat, putative	0.54	1.5	2	2		0.26760624	0.584962500721156
635	TcYC6_0098020-RA	hypothetical protein, conserved	0.54	1.5	2	2		0.26760624	0.584962500721156
636	TcYC6_0099670-RA	hypothetical protein, conserved	0.54	1.5	2	2		0.26760624	0.584962500721156
637	TcYC6_0076430-RA	SSU ribosomal protein, mitochondrial, putative	0.54	1.5	2	2		0.26760624	0.584962500721156
638	TcYC6_0083400-RA	hypothetical protein, conserved	0.54	1.5	2	0		0.26760624	0.584962500721156
639	TcYC6_0054290-RA	hypothetical protein, conserved	0.54	1.5	2	0		0.26760624	0.584962500721156
640	TcYC6_0007460-RA	hypothetical protein, conserved	0.54	1.5	2	0		0.26760624	0.584962500721156
641	TcYC6_0123280-RA	selenophosphate synthetase, putative	0.54	1.5	2	0		0.26760624	0.584962500721156
642	TcYC6_0106380-RA	cytochrome c oxidase VIII (COX VIII), putative	0.54	1.5	2	0		0.26760624	0.584962500721156
643	TcYC6_0126670-RA	Mitochondrial ribosomal protein S18, putative	0.54	1.5	2	0		0.26760624	0.584962500721156
644	TcYC6_0049510-RA	60S ribosomal protein L8, putative	0.19	1.5	12	12		0.7212464	0.584962500721156
645	TcYC6_0065750-RA	ribose-phosphate pyrophosphokinase, putative	0.21	1.5	13	22		0.67778071	0.584962500721156
646	TcYC6_0084390-RA	fatty acyl CoA synthetase 2, putative	0.23	1.5	11	18		0.63827216	0.584962500721156
647	TcYC6_0012470-RA	ribose 5-phosphate isomerase, putative	0.26	1.5	6	10		0.58502665	0.584962500721156
648	TcYC6_0041700-RA	proteasome beta 6 subunit, putative	0.26	1.5	9	9		0.58502665	0.584962500721156
649	TcYC6_0022090-RA	proteasome subunit alpha type-5, putative	0.26	1.5	10	12		0.58502665	0.584962500721156
650	TcYC6_0094080-RA	alanyl-tRNA synthetase, putative	0.12	1.5	26	34		0.92081875	0.584962500721156
651	TcYC6_0121450-RA	prolyl endopeptidase	0.18	1.5	19	23		0.74472749	0.584962500721156
652	TcYC6_0025330-RA	UMP/CMP kinase, putative	0.29	1.5	9	11		0.537602	0.584962500721156
653	TcYC6_0075710-RA	pre-mRNA splicing factor 19, putative	0.29	1.5	10	11		0.537602	0.584962500721156
654	TcYC6_0117150-RA	gamma-glutamylcysteine synthetase, putative	0.2	1.5	15	17		0.69897	0.584962500721156
655	TcYC6_0125570-RA	translation elongation factor 1-beta, putative	0.22	1.4	11	10		0.65757732	0.485426827170242
656	TcYC6_0069010-RA	hypothetical protein, conserved	0.33	1.4	9	11		0.48148606	0.485426827170242
657	TcYC6_0078770-RA	hypothetical protein, conserved	0.33	1.4	9	7		0.48148606	0.485426827170242
658	TcYC6_0061510-RA	hydroxyacylglutathione hydrolase, putative	0.33	1.4	9	9		0.48148606	0.485426827170242
659	TcYC6_0103210-RA	programmed cell death 6 protein-like	0.33	1.4	4	3		0.48148606	0.485426827170242
660	TcYC6_0017040-RA	cysteine peptidase, Clan CA, family C2, putative	0.069	1.4	26	27		116115091	0.485426827170242
661	TcYC6_0114340-RA	Mitochondrial ADP/ATP carrier protein 5, putative	0.14	1.4	17	17		0.85387196	0.485426827170242
662	TcYC6_0007230-RA	glycyl-tRNA synthetase, putative	0.24	1.4	14	19		0.61978876	0.485426827170242
663	TcYC6_0048010-RA	hypothetical protein, conserved	0.21	1.4	17	21		0.67778071	0.485426827170242
664	TcYC6_0042520-RA	hypothetical protein, conserved	0.27	1.4	11	13		0.56863624	0.485426827170242
665	TcYC6_0008340-RA	phosphoenolpyruvate mutase, putative	0.27	1.4	12	13		0.56863624	0.485426827170242
666	TcYC6_0046500-RA	ubiquinol-cytochrome c reductase complex 14kD subunit, putative	0.38	1.4	5	7		0.4202164	0.485426827170242
667	TcYC6_0146470-RA	retrotransposon hot spot protein (RHS), putative (fragment)	0.38	1.4	5	5		0.4202164	0.485426827170242
668	TcYC6_0000230-RA	cytochrome b5-dependent oleate desaturase	0.38	1.4	6	6		0.4202164	0.485426827170242
669	TcYC6_0086000-RA	hypothetical protein, conserved	0.38	1.4	5	7		0.4202164	0.485426827170242
670	TcYC6_0066720-RA	protein tyrosine phosphatase, putative	0.38	1.4	5	5		0.4202164	0.485426827170242
671	TcYC6_0122420-RA	hypothetical protein, conserved	0.38	1.4	6	6		0.4202164	0.485426827170242
672	TcYC6_0112750-RA	adenylate kinase, putative	0.38	1.4	5	6		0.4202164	0.485426827170242
673	TcYC6_0077250-RA	guide RNA associated protein 1, putative	0.23	1.4	13	16		0.63827216	0.485426827170242
674	TcYC6_0050100-RA	dihydrolipoyl dehydrogenase, putative	0.11	1.4	24	26		0.95860731	0.485426827170242
675	TcYC6_0063070-RA	isocitrate dehydrogenase [NADP], mitochondrial precursor, putative	0.19	1.4	15	17		0.7212464	0.485426827170242
676	TcYC6_0095950-RA	p22 protein precursor, putative	0.3	1.4	9	9		0.52287875	0.485426827170242
677	TcYC6_0115920-RA	alcohol dehydrogenase, putative	0.25	1.4	11	13		0.60205999	0.485426827170242
678	TcYC6_0083800-RA	3-hydroxy-3-methylglutaryl-CoA synthase, putative	0.11	1.4	24	23		0.95860731	0.485426827170242
679	TcYC6_0112370-RA	enolase	0.076	1.4	27	27		111918641	0.485426827170242
680	TcYC6_0020210-RA	hypothetical protein, conserved	0.24	1.4	15	18		0.61978876	0.485426827170242
681	TcYC6_0075220-RA	U-rich RNA-binding protein UBP-2	0.24	1.4	6	8		0.61978876	0.485426827170242
682	TcYC6_0031310-RA	acetyl-CoA synthetase, putative	0.28	1.4	14	16		0.55284197	0.485426827170242
683	TcYC6_0021870-RA	choline dehydrogenase, putative	0.28	1.4	15	15		0.55284197	0.485426827170242
684	TcYC6_0006080-RA	ubiquinone biosynthesis methyltransferase, putative	0.28	1.4	13	12		0.55284197	0.485426827170242
685	TcYC6_0062510-RA	short chain dehydrogenase, putative	0.28	1.4	10	11		0.55284197	0.485426827170242
686	TcYC6_0099180-RA	cytochrome c1, heme protein, mitochondrial, putative	0.34	1.4	5	6		0.46852108	0.485426827170242
687	TcYC6_0093540-RA	F-box and WD40 domain containing protein	0.34	1.4	8	9		0.46852108	0.485426827170242
688	TcYC6_0023180-RA	proteasome alpha 2 subunit, putative	0.34	1.4	7	7		0.46852108	0.485426827170242
689	TcYC6_0098670-RA	UV excision repair RAD23-like protein, putative	0.34	1.4	8	8		0.46852108	0.485426827170242
690	TcYC6_0046670-RA	60S ribosomal protein L30, putative	0.34	1.4	6	6		0.46852108	0.485426827170242
691	TcYC6_0081010-RA	hypothetical protein, conserved	0.45	1.4	5	10		0.34678749	0.485426827170242
692	TcYC6_0089880-RA	glycosylphosphatidylinositol (GPI) anchor	0.45	1.4	4	5		0.34678749	0.485426827170242
693	TcYC6_0122830-RA	pseudouridine synthase TruD, putative	0.45	1.4	5	7		0.34678749	0.485426827170242
694	TcYC6_0014550-RA	carbonic anhydrase-like protein, putative	0.45	1.4	4	7		0.34678749	0.485426827170242
695	TcYC6_0072090-RA	hypothetical protein	0.45	1.4	5	9		0.34678749	0.485426827170242
696	TcYC6_0081510-RA	mitochondrial carrier protein, putative	0.45	1.4	5	8		0.34678749	0.485426827170242
697	TcYC6_0001630-RA	ribosomal protein L38, putative	0.45	1.4	5	6		0.34678749	0.485426827170242
698	TcYC6_0042280-RA	Vta1 like, putative	0.45	1.4	5	7		0.34678749	0.485426827170242
699	TcYC6_0005640-RA	hypothetical protein, conserved	0.45	1.4	4	4		0.34678749	0.485426827170242
700	TcYC6_0090240-RA	putative ribosomal RNA processing protein 6	0.45	1.4	5	4		0.34678749	0.485426827170242
701	TcYC6_0108160-RA	hypothetical protein, conserved	0.45	1.4	4	3		0.34678749	0.485426827170242
702	TcYC6_0000480-RA	casein kinase II, alpha chain, putative	0.45	1.4	5	4		0.34678749	0.485426827170242
703	TcYC6_0068850-RA	Alpha/beta hydrolase family, putative	0.45	1.4	5	5		0.34678749	0.485426827170242
704	TcYC6_0126510-RA	transmembrane emp24 domain-containing protein	0.45	1.4	5	5		0.34678749	0.485426827170242
705	TcYC6_0077630-RA	hypothetical protein, conserved	0.19	1.4	25	17		0.7212464	0.485426827170242
706	TcYC6_0109470-RA	tryparedoxin 1, putative	0.26	1.4	6	6		0.58502665	0.485426827170242
707	TcYC6_0119570-RA	thermostable carboxypeptidase 2, putative	0.11	1.4	34	41		0.95860731	0.485426827170242
708	TcYC6_0070220-RA	cAMP-dependent protein kinase catalytic subunit 2	0.32	1.4	9	11		0.49485002	0.485426827170242
709	TcYC6_0146690-RA	retrotransposon hot spot (RHS) protein, putative	0.073	1.4	45	53		113667714	0.485426827170242
710	TcYC6_0115110-RA	pyruvate kinase 2, putative	0.15	1.4	24	27		0.82390874	0.485426827170242
711	TcYC6_0103040-RA	T-complex protein 1, zeta subunit, putative	0.17	1.4	21	19		0.76955108	0.485426827170242
712	TcYC6_0042400-RA	methylthioadenosine phosphorylase, putative	0.2	1.4	14	12		0.69897	0.485426827170242
713	TcYC6_0049070-RA	translation initiation factor	0.2	1.4	25	25		0.69897	0.485426827170242
714	TcYC6_0121200-RA	protein disulfide isomerase	0.19	1.4	21	23		0.7212464	0.485426827170242
715	TcYC6_0115870-RA	citrate synthase, putative	0.25	1.4	16	18		0.60205999	0.485426827170242
716	TcYC6_0093230-RA	NADH-cytochrome b5 reductase, putative	0.25	1.4	10	9		0.60205999	0.485426827170242
717	TcYC6_0124640-RA	hypothetical protein, conserved	0.36	1.4	11	15		0.4436975	0.485426827170242
718	TcYC6_0115800-RA	metallo-peptidase, clan MA(E), family M41, putative	0.36	1.4	9	9		0.4436975	0.485426827170242
719	TcYC6_0024860-RA	adenylosuccinate lyase, putative	0.36	1.4	11	13		0.4436975	0.485426827170242
720	TcYC6_0070940-RA	Co-chaperone protein P23	0.36	1.4	6	5		0.4436975	0.485426827170242
721	TcYC6_0100010-RA	60S ribosomal protein L7a, putative	0.3	1.4	14	17		0.52287875	0.485426827170242
722	TcYC6_0119230-RA	Eukaryotic translation initiation factor 3 subunit F	0.3	1.4	13	13		0.52287875	0.485426827170242
723	TcYC6_0101550-RA	hypothetical protein, conserved	0.3	1.4	6	8		0.52287875	0.485426827170242
724	TcYC6_0012150-RA	Eukaryotic translation initiation factor 3 subunit E	0.3	1.4	15	17		0.52287875	0.485426827170242
725	TcYC6_0121420-RA	beta adaptin, putative	0.3	1.4	15	17		0.52287875	0.485426827170242
726	TcYC6_0074940-RA	protein phosphatase 2C, putative	0.26	1.3	19	19		0.58502665	0.37851162325373
727	TcYC6_0004940-RA	mitochondrial DNA polymerase beta, putative	0.24	1.3	19	22		0.61978876	0.37851162325373
728	TcYC6_0069930-RA	hypothetical protein, conserved	0.24	1.3	16	17		0.61978876	0.37851162325373
729	TcYC6_0032500-RA	hypothetical protein, conserved	0.25	1.3	20	25		0.60205999	0.37851162325373
730	TcYC6_0025510-RA	fructose-1,6-bisphosphatase, cytosolic, putative	0.27	1.3	11	12		0.56863624	0.37851162325373
731	TcYC6_0083010-RA	hypothetical protein, conserved	0.29	1.3	17	18		0.537602	0.37851162325373
732	TcYC6_0066130-RA	hypothetical protein	0.29	1.3	16	17		0.537602	0.37851162325373
733	TcYC6_0113860-RA	CYTH domain containing protein, putative	0.31	1.3	14	13		0.50863831	0.37851162325373
734	TcYC6_0065990-RA	iron superoxide dismutase A, mitochondrial	0.37	1.3	9	9		0.43179828	0.37851162325373
735	TcYC6_0041800-RA	WD domain, G-beta repeat, putative	0.37	1.3	11	14		0.43179828	0.37851162325373
736	TcYC6_0007890-RA	hypothetical protein, conserved	0.41	1.3	5	7		0.38721614	0.37851162325373
737	TcYC6_0043200-RA	60S ribosomal protein L28, putative	0.37	1.3	8	7		0.43179828	0.37851162325373
738	TcYC6_0063720-RA	ribonuclease mar1, putative	0.41	1.3	7	8		0.38721614	0.37851162325373
739	TcYC6_0121850-RA	hypothetical protein, conserved	0.41	1.3	7	9		0.38721614	0.37851162325373
740	TcYC6_0119440-RA	hypothetical protein, conserved	0.41	1.3	7	9		0.38721614	0.37851162325373
741	TcYC6_0046120-RA	deoxyuridine triphosphatase, putative	0.41	1.3	5	4		0.38721614	0.37851162325373
742	TcYC6_0000470-RA	glycosyltransferase (GlcNAc), putative	0.46	1.3	6	9		0.33724217	0.37851162325373
743	TcYC6_0022050-RA	cytochrome c oxidase subunit VI, putative	0.41	1.3	5	5		0.38721614	0.37851162325373
744	TcYC6_0095140-RA	phosphatase 2C, putative	0.41	1.3	7	7		0.38721614	0.37851162325373
745	TcYC6_0030280-RA	V-type proton ATPase subunit a, putative	0.46	1.3	4	6		0.33724217	0.37851162325373
746	TcYC6_0103050-RA	dynein heavy chain, putative	0.46	1.3	6	6		0.33724217	0.37851162325373
747	TcYC6_0018570-RA	tc40 antigen-like, putative	0.46	1.3	6	6		0.33724217	0.37851162325373
748	TcYC6_0027700-RA	NAK family pseudokinase, putative	0.46	1.3	6	5		0.33724217	0.37851162325373
749	TcYC6_0032000-RA	endoribonuclease L-PSP (pb5), putative	0.46	1.3	3	4		0.33724217	0.37851162325373
750	TcYC6_0052930-RA	G5-interacting protein, putative	0.46	1.3	5	3		0.33724217	0.37851162325373
751	TcYC6_0096630-RA	hypothetical protein, conserved	0.46	1.3	5	6		0.33724217	0.37851162325373
752	TcYC6_0011620-RA	hypothetical protein, conserved	0.55	1.3	3	6		0.25963731	0.37851162325373
753	TcYC6_0046270-RA	60S ribosomal protein L19	0.46	1.3	5	5		0.33724217	0.37851162325373
754	TcYC6_0126550-RA	tyrosine specific protein phosphatase, putative	0.46	1.3	6	7		0.33724217	0.37851162325373
755	TcYC6_0080000-RA	hypothetical protein, conserved	0.46	1.3	5	7		0.33724217	0.37851162325373
756	TcYC6_0103110-RA	ubiquitin-conjugating enzyme, putative	0.46	1.3	5	6		0.33724217	0.37851162325373
757	TcYC6_0095330-RA	N-acetyltransferase B complex (NatB) non catalytic subunit, putative	0.55	1.3	3	3		0.25963731	0.37851162325373
758	TcYC6_0046920-RA	vacuolar ATP synthase subunit d	0.55	1.3	3	3		0.25963731	0.37851162325373
759	TcYC6_0044720-RA	haloacid dehalogenase hydrolase, putative	0.55	1.3	3	6		0.25963731	0.37851162325373
760	TcYC6_0084300-RA	DNA-damage inducible protein DDI1-like protein, putative	0.55	1.3	3	3		0.25963731	0.37851162325373
761	TcYC6_0034660-RA	hypothetical protein, conserved	0.55	1.3	3	2		0.25963731	0.37851162325373
762	TcYC6_0052450-RA	pumilio/PUF RNA binding protein 7, putative	0.55	1.3	3	3		0.25963731	0.37851162325373
763	TcYC6_0023280-RA	hypoxanthine-guanine phosphoribosyltransferase, putative	0.55	1.3	3	2		0.25963731	0.37851162325373
764	TcYC6_0090570-RA	cleavage and polyadenylation specificity factor, putative	0.55	1.3	3	0		0.25963731	0.37851162325373
765	TcYC6_0053220-RA	exportin 1, putative	0.55	1.3	3	4		0.25963731	0.37851162325373
766	TcYC6_0068330-RA	helicase, putative	0.55	1.3	3	4		0.25963731	0.37851162325373
767	TcYC6_0085860-RA	Engulfment and cell motility domain-containing protein	0.55	1.3	3	4		0.25963731	0.37851162325373
768	TcYC6_0125920-RA	hypothetical protein, conserved	0.55	1.3	3	5		0.25963731	0.37851162325373
769	TcYC6_0060040-RA	arginine N-methyltransferase, putative	0.55	1.3	3	2		0.25963731	0.37851162325373
770	TcYC6_0071550-RA	hypothetical protein, conserved	0.55	1.3	3	5		0.25963731	0.37851162325373
771	TcYC6_0030660-RA	coronin, putative	0.55	1.3	2	2		0.25963731	0.37851162325373
772	TcYC6_0047940-RA	cytidine deaminase-like protein	0.55	1.3	2	4		0.25963731	0.37851162325373
773	TcYC6_0016170-RA	deoxyhypusine synthase	0.55	1.3	3	3		0.25963731	0.37851162325373
774	TcYC6_0051250-RA	terminal uridylyltransferase 4	0.55	1.3	3	3		0.25963731	0.37851162325373
775	TcYC6_0055300-RA	WW domain containing protein, putative	0.55	1.3	3	4		0.25963731	0.37851162325373
776	TcYC6_0087930-RA	Carnosine N-methyltransferase, putative	0.55	1.3	3	2		0.25963731	0.37851162325373
777	TcYC6_0080560-RA	peptidyl-prolyl cis-trans isomerase, putative	0.55	1.3	2	2		0.25963731	0.37851162325373
778	TcYC6_0034930-RA	Mitochondrial SSU ribosomal protein, putative	0.55	1.3	3	3		0.25963731	0.37851162325373
779	TcYC6_0009260-RA	hypothetical protein, conserved	0.55	1.3	3	3		0.25963731	0.37851162325373
780	TcYC6_0111340-RA	Mitochondrial ATP synthase subunit, putative	0.55	1.3	3	3		0.25963731	0.37851162325373
781	TcYC6_0121370-RA	hypothetical protein, conserved	0.55	1.3	3	3		0.25963731	0.37851162325373
782	TcYC6_0007400-RA	ADP-ribosylation factor GTPase activating protein, putative	0.55	1.3	3	3		0.25963731	0.37851162325373
783	TcYC6_0100600-RA	nucleolar RNA-binding protein	0.55	1.3	3	3		0.25963731	0.37851162325373
784	TcYC6_0025230-RA	hypothetical protein, conserved	0.55	1.3	3	2		0.25963731	0.37851162325373
785	TcYC6_0083460-RA	hypothetical protein, conserved	0.55	1.3	3	0		0.25963731	0.37851162325373
786	TcYC6_0101680-RA	Ras-related protein Rab5B	0.55	1.3	3	2		0.25963731	0.37851162325373
787	TcYC6_0112550-RA	START domain containing protein, putative	0.55	1.3	2	2		0.25963731	0.37851162325373
788	TcYC6_0087650-RA	Mitochondrial ATP synthase subunit, putative	0.55	1.3	3	0		0.25963731	0.37851162325373
789	TcYC6_0060340-RA	cytochrome oxidase subunit IV, putative	0.28	1.3	19	19		0.55284197	0.37851162325373
790	TcYC6_0085960-RA	hypothetical protein, conserved	0.18	1.3	34	37		0.74472749	0.37851162325373
791	TcYC6_0073450-RA	arginyl-tRNA synthetase, putative	0.3	1.3	20	26		0.52287875	0.37851162325373
792	TcYC6_0044220-RA	proteasome alpha 7 subunit, putative	0.3	1.3	15	16		0.52287875	0.37851162325373
793	TcYC6_0034640-RA	lysosomal/endosomal membrane protein p67	0.32	1.3	13	13		0.49485002	0.37851162325373
794	TcYC6_0092980-RA	Tripartite attachment complex protein 102	0.32	1.3	15	15		0.49485002	0.37851162325373
795	TcYC6_0078690-RA	cytosolic nonspecific dipeptidase, putative	0.15	1.3	24	22		0.82390874	0.37851162325373
796	TcYC6_0015600-RA	kinetoplastid-specific phospho-protein phosphatase, putative	0.35	1.3	15	19		0.45593196	0.37851162325373
797	TcYC6_0028020-RA	40S ribosomal protein S3, putative	0.35	1.3	11	11		0.45593196	0.37851162325373
798	TcYC6_0015710-RA	small GTP-binding protein, putative	0.35	1.3	8	10		0.45593196	0.37851162325373
799	TcYC6_0081070-RA	predicted ankyrin repeat family protein	0.35	1.3	12	11		0.45593196	0.37851162325373
800	TcYC6_0074230-RA	2-oxoglutarate dehydrogenase subunit, putative	0.2	1.3	31	30		0.69897	0.37851162325373
801	TcYC6_0079520-RA	40S ribosomal protein S9, putative	0.38	1.3	5	6		0.4202164	0.37851162325373
802	TcYC6_0097630-RA	C-1-tetrahydrofolate synthase, cytoplasmic, putative	0.38	1.3	11	15		0.4202164	0.37851162325373
803	TcYC6_0105350-RA	3,2-trans-enoyl-CoA isomerase, mitochondrial precursor, putative	0.38	1.3	8	9		0.4202164	0.37851162325373
804	TcYC6_0023270-RA	hypoxanthine-guanine phosphoribosyltransferase, putative	0.33	1.3	12	15		0.48148606	0.37851162325373
805	TcYC6_0031170-RA	kinesin-C	0.33	1.3	17	19		0.48148606	0.37851162325373
806	TcYC6_0074260-RA	hypothetical protein, conserved	0.42	1.3	10	11		0.37675071	0.37851162325373
807	TcYC6_0079840-RA	eukaryotic translation initiation factor 6 (eIF-6), putative	0.42	1.3	8	9		0.37675071	0.37851162325373
808	TcYC6_0099360-RA	protein phosphatase 2A, regulatory subunit B, putative	0.42	1.3	8	8		0.37675071	0.37851162325373
809	TcYC6_0092000-RA	cell differentiation protein, putative	0.42	1.3	7	7		0.37675071	0.37851162325373
810	TcYC6_0107700-RA	ubiquitin carboxyl-terminal hydrolase, putative	0.42	1.3	9	10		0.37675071	0.37851162325373
811	TcYC6_0006190-RA	ATP-dependent protease subunit HslV, putative	0.42	1.3	7	7		0.37675071	0.37851162325373
812	TcYC6_0109090-RA	succinate dehydrogenase flavoprotein subunit	0.29	1.3	21	24		0.537602	0.37851162325373
813	TcYC6_0045150-RA	electron-transfer-flavoprotein, alpha polypeptide, putative	0.35	1.3	12	12		0.45593196	0.37851162325373
814	TcYC6_0073580-RA	Serine-threonine kinase receptor-associated protein, putative	0.35	1.3	11	12		0.45593196	0.37851162325373
815	TcYC6_0025450-RA	P-type H+-ATPase	0.31	1.3	19	23		0.50863831	0.37851162325373
816	TcYC6_0012090-RA	dipeptidyl-peptidase, putative	0.24	1.3	27	26		0.61978876	0.37851162325373
817	TcYC6_0111000-RA	Serine/threonine-protein kinase NEK7, putative	0.33	1.3	16	18		0.48148606	0.37851162325373
818	TcYC6_0080140-RA	Elongation factor G1, mitochondrial, putative	0.33	1.3	16	20		0.48148606	0.37851162325373
819	TcYC6_0080540-RA	eukaryotic translation initiation factor 3 subunit l	0.39	1.3	11	13		0.40893539	0.37851162325373
820	TcYC6_0074650-RA	ribokinase	0.39	1.3	11	14		0.40893539	0.37851162325373
821	TcYC6_0103830-RA	peptidase, putative	0.39	1.3	12	16		0.40893539	0.37851162325373
822	TcYC6_0062310-RA	hypothetical protein, conserved	0.39	1.3	9	12		0.40893539	0.37851162325373
823	TcYC6_0047340-RA	calcium/calmodulin-dependent protein kinase, putative	0.47	1.3	7	7		0.32790214	0.37851162325373
824	TcYC6_0062290-RA	ubiquitin-conjugating enzyme E2, putative	0.47	1.3	3	4		0.32790214	0.37851162325373
825	TcYC6_0095770-RA	Protein kinase B	0.47	1.3	6	8		0.32790214	0.37851162325373
826	TcYC6_0006380-RA	ribosomal protein L29, putative	0.47	1.3	4	4		0.32790214	0.37851162325373
827	TcYC6_0091650-RA	proteasome beta 7 subunit, putative	0.47	1.3	5	5		0.32790214	0.37851162325373
828	TcYC6_0092330-RA	hypothetical protein, conserved	0.47	1.3	7	8		0.32790214	0.37851162325373
829	TcYC6_0054320-RA	protein tyrosine phosphatase, putative	0.47	1.3	5	5		0.32790214	0.37851162325373
830	TcYC6_0114670-RA	ATP-dependent RNA helicase HEL67	0.15	1.3	31	32		0.82390874	0.37851162325373
831	TcYC6_0090640-RA	ruvB-like DNA helicase, putative	0.32	1.3	17	17		0.49485002	0.37851162325373
832	TcYC6_0017150-RA	small myristoylated protein 1-1	0.36	1.3	9	9		0.4436975	0.37851162325373
833	TcYC6_0087400-RA	25 kDa translation elongation factor 1-beta, putative	0.3	1.3	12	12		0.52287875	0.37851162325373
834	TcYC6_0105770-RA	metallo-peptidase, clan MH, family M18, putative	0.11	1.3	37	38		0.95860731	0.37851162325373
835	TcYC6_0078190-RA	beta prime cop protein, putative	0.34	1.3	20	24		0.46852108	0.37851162325373
836	TcYC6_0005340-RA	amidohydrolase, putative	0.34	1.3	14	14		0.46852108	0.37851162325373
837	TcYC6_0086490-RA	nitrilase, putative	0.34	1.3	10	10		0.46852108	0.37851162325373
838	TcYC6_0123300-RA	phosphoribosylpyrophosphate synthetase, putative	0.43	1.3	7	8		0.36653154	0.37851162325373
839	TcYC6_0013020-RA	p450 reductase, putative	0.43	1.3	11	10		0.36653154	0.37851162325373
840	TcYC6_0078710-RA	3-ketoacyl-CoA reductase, putative	0.43	1.3	8	11		0.36653154	0.37851162325373
841	TcYC6_0057270-RA	10 kDa heat shock protein, putative	0.43	1.3	4	4		0.36653154	0.37851162325373
842	TcYC6_0080470-RA	proteasome subunit beta type-2, putative	0.43	1.3	8	8		0.36653154	0.37851162325373
843	TcYC6_0050230-RA	mitochondrial RNA binding protein, putative	0.43	1.3	8	11		0.36653154	0.37851162325373
844	TcYC6_0018170-RA	hypothetical protein	0.22	1.3	36	39		0.65757732	0.37851162325373
845	TcYC6_0119160-RA	mitochondrial RNA binding complex 1 subunit, putative	0.25	1.3	27	32		0.60205999	0.37851162325373
846	TcYC6_0117240-RA	cytochrome P450, putative	0.4	1.3	13	15		0.39794001	0.37851162325373
847	TcYC6_0036070-RA	ATP-dependent protease ATPase subunit HslU2	0.4	1.3	13	15		0.39794001	0.37851162325373
848	TcYC6_0011830-RA	putative membrane-bound acid phosphatase	0.4	1.3	11	7		0.39794001	0.37851162325373
849	TcYC6_0075610-RA	electron transfer flavoprotein, putative	0.37	1.3	11	10		0.43179828	0.37851162325373
850	TcYC6_0099140-RA	metallo-peptidase, clan MH, family M18, putative	0.18	1.3	29	28		0.74472749	0.37851162325373
851	TcYC6_0126820-RA	sterol 24-c-methyltransferase, putative	0.26	1.3	23	24		0.58502665	0.37851162325373
852	TcYC6_0120070-RA	succinyl-CoA synthetase alpha subunit, putative	0.25	1.3	20	20		0.60205999	0.37851162325373
853	TcYC6_0124540-RA	heat shock protein 85, putative	0.077	1.2	56	62		111350927	0.263034405833794
854	TcYC6_0016320-RA	ARM-like helical domain-containing protein	0.38	1.2	18	26		0.4202164	0.263034405833794
855	TcYC6_0037010-RA	oligopeptidase b	0.36	1.2	20	22		0.4436975	0.263034405833794
856	TcYC6_0114060-RA	nucleosome assembly protein, putative	0.38	1.2	13	16		0.4202164	0.263034405833794
857	TcYC6_0125780-RA	proteasome subunit alpha type-1, putative	0.4	1.2	10	11		0.39794001	0.263034405833794
858	TcYC6_0100420-RA	splicing factor TSR1, putative	0.44	1.2	10	9		0.35654732	0.263034405833794
859	TcYC6_0067980-RA	rieske iron-sulfur protein, mitochondrial precursor, putative	0.44	1.2	11	8		0.35654732	0.263034405833794
860	TcYC6_0022680-RA	metallo-peptidase, Clan MG, Family M24	0.44	1.2	10	11		0.35654732	0.263034405833794
861	TcYC6_0031230-RA	poly(A)-specific ribonuclease PARN, putative	0.48	1.2	8	10		0.31875876	0.263034405833794
862	TcYC6_0043230-RA	protein transport protein SEC61 subunit alpha, putative	0.48	1.2	7	8		0.31875876	0.263034405833794
863	TcYC6_0082060-RA	hypothetical protein, conserved	0.48	1.2	4	4		0.31875876	0.263034405833794
864	TcYC6_0075560-RA	cleavage and polyadenylation specificity factor, putative	0.55	1.2	3	6		0.25963731	0.263034405833794
865	TcYC6_0071100-RA	hypothetical protein, conserved	0.55	1.2	4	4		0.25963731	0.263034405833794
866	TcYC6_0136070-RA	trans-sialidase, Group II, putative	0.55	1.2	3	4		0.25963731	0.263034405833794
867	TcYC6_0011320-RA	60S ribosomal protein L14, putative	0.55	1.2	4	4		0.25963731	0.263034405833794
868	TcYC6_0024220-RA	glycerol-3-phosphate acyltransferase, putative	0.55	1.2	3	5		0.25963731	0.263034405833794
869	TcYC6_0087300-RA	protein phosphatase 2C, putative	0.55	1.2	4	6		0.25963731	0.263034405833794
870	TcYC6_0123650-RA	hypothetical protein, conserved	0.55	1.2	4	4		0.25963731	0.263034405833794
871	TcYC6_0013320-RA	SNARE associated Golgi protein, putative	0.55	1.2	4	3		0.25963731	0.263034405833794
872	TcYC6_0071270-RA	glyceraldehyde-3-phosphate dehydrogenase, putative	0.55	1.2	4	3		0.25963731	0.263034405833794
873	TcYC6_0100230-RA	DNA polymerase sigma, putative	0.55	1.2	3	3		0.25963731	0.263034405833794
874	TcYC6_0098790-RA	T-complex protein 11, putative	0.55	1.2	4	3		0.25963731	0.263034405833794
875	TcYC6_0175540-RA	enoyl-CoA hydratase/isomerase family protein, putative	0.55	1.2	4	3		0.25963731	0.263034405833794
876	TcYC6_0032940-RA	cysteine proteinase, putative	0.55	1.2	3	3		0.25963731	0.263034405833794
877	TcYC6_0081590-RA	aldo/keto reductase, putative	0.55	1.2	4	5		0.25963731	0.263034405833794
878	TcYC6_0031450-RA	ABC transporter, putative	0.55	1.2	4	3		0.25963731	0.263034405833794
879	TcYC6_0046610-RA	TFIIF-stimulated CTD phosphatase, putative	0.55	1.2	4	4		0.25963731	0.263034405833794
880	TcYC6_0083090-RA	Male sterility protein, putative	0.55	1.2	3	2		0.25963731	0.263034405833794
881	TcYC6_0005520-RA	hypothetical protein, conserved	0.55	1.2	4	3		0.25963731	0.263034405833794
882	TcYC6_0017200-RA	coatomer beta subunit	0.36	1.2	18	19		0.4436975	0.263034405833794
883	TcYC6_0109280-RA	5-histidylcysteine sulfoxide synthase	0.3	1.2	24	29		0.52287875	0.263034405833794
884	TcYC6_0120630-RA	AGC essential kinase 1	0.41	1.2	14	15		0.38721614	0.263034405833794
885	TcYC6_0043210-RA	Lanosterol 14-alpha demethylase	0.29	1.2	23	23		0.537602	0.263034405833794
886	TcYC6_0102720-RA	aminopeptidase	0.29	1.2	34	39		0.537602	0.263034405833794
887	TcYC6_0006040-RA	eukaryotic translation initiation factor 4 gamma 4	0.44	1.2	12	13		0.35654732	0.263034405833794
888	TcYC6_0073860-RA	hypothetical protein, conserved	0.44	1.2	11	13		0.35654732	0.263034405833794
889	TcYC6_0012930-RA	haloacid dehalogenase-like hydrolase, putative	0.34	1.2	17	17		0.46852108	0.263034405833794
890	TcYC6_0127570-RA	succinyl-CoA ligase [GDP-forming] beta-chain, putative	0.28	1.2	22	25		0.55284197	0.263034405833794
891	TcYC6_0007340-RA	14-3-3 protein 1, putative	0.39	1.2	13	16		0.40893539	0.263034405833794
892	TcYC6_0022450-RA	60S ribosomal protein L9, putative	0.39	1.2	11	11		0.40893539	0.263034405833794
893	TcYC6_0051840-RA	Importin subunit beta-4, putative	0.38	1.2	19	25		0.4202164	0.263034405833794
894	TcYC6_0117590-RA	hypothetical protein, conserved	0.42	1.2	12	11		0.37675071	0.263034405833794
895	TcYC6_0098760-RA	PAS-domain containing phosphoglycerate kinase, putative	0.42	1.2	16	15		0.37675071	0.263034405833794
896	TcYC6_0060350-RA	ser/thr protein phosphatase, putative	0.49	1.2	9	15		0.30980392	0.263034405833794
897	TcYC6_0122110-RA	chaperone DNAJ protein, putative	0.49	1.2	7	12		0.30980392	0.263034405833794
898	TcYC6_0005840-RA	kinesin-D	0.49	1.2	9	10		0.30980392	0.263034405833794
899	TcYC6_0123640-RA	mitochondrial intermediate peptidase, putative	0.49	1.2	7	8		0.30980392	0.263034405833794
900	TcYC6_0055830-RA	endoplasmic reticulum oxidoreductin	0.49	1.2	6	9		0.30980392	0.263034405833794
901	TcYC6_0003370-RA	hypothetical protein, conserved	0.49	1.2	9	10		0.30980392	0.263034405833794
902	TcYC6_0032960-RA	actin interacting protein-like protein	0.49	1.2	7	5		0.30980392	0.263034405833794
903	TcYC6_0080810-RA	pumilio/PUF RNA binding protein 1, putative	0.49	1.2	7	7		0.30980392	0.263034405833794
904	TcYC6_0007140-RA	40S ribosomal protein S27, putative	0.49	1.2	5	5		0.30980392	0.263034405833794
905	TcYC6_0102570-RA	hypothetical protein	0.36	1.2	27	35		0.4436975	0.263034405833794
906	TcYC6_0102550-RA	leucyl-tRNA synthetase, putative	0.32	1.2	33	40		0.49485002	0.263034405833794
907	TcYC6_0114580-RA	aldo-keto reductase	0.32	1.2	22	24		0.49485002	0.263034405833794
908	TcYC6_0012630-RA	DNA topoisomerase III, putative	0.35	1.2	25	27		0.45593196	0.263034405833794
909	TcYC6_0030620-RA	chaperonin/T-complex protein 1 gamma subunit, putative	0.3	1.2	27	28		0.52287875	0.263034405833794
910	TcYC6_0090930-RA	V-type ATPase, A subunit, putative	0.38	1.2	19	23		0.4202164	0.263034405833794
911	TcYC6_0011990-RA	Vacuolar proton pump subunit B, putative	0.38	1.2	18	21		0.4202164	0.263034405833794
912	TcYC6_0034970-RA	putative NADH-cytochrome b5 reductase	0.38	1.2	22	21		0.4202164	0.263034405833794
913	TcYC6_0025060-RA	mitochondrial carrier protein, putative	0.45	1.2	10	13		0.34678749	0.263034405833794
914	TcYC6_0037180-RA	ubiquitin-60S ribosomal protein L40	0.45	1.2	5	4		0.34678749	0.263034405833794
915	TcYC6_0101340-RA	Uncharacterized ACR, COG1678, putative	0.45	1.2	13	14		0.34678749	0.263034405833794
916	TcYC6_0087700-RA	hypothetical protein, conserved	0.45	1.2	13	12		0.34678749	0.263034405833794
917	TcYC6_0045790-RA	dihydrofolate reductase-thymidylate synthase	0.37	1.2	16	21		0.43179828	0.263034405833794
918	TcYC6_0105110-RA	calreticulin, putative	0.35	1.2	21	26		0.45593196	0.263034405833794
919	TcYC6_0060380-RA	glutamic--pyruvic transaminase, putative	0.35	1.2	20	21		0.45593196	0.263034405833794
920	TcYC6_0009200-RA	Lupus La protein-like, putative	0.43	1.2	14	11		0.36653154	0.263034405833794
921	TcYC6_0057370-RA	60S ribosomal protein L7, putative	0.43	1.2	10	10		0.36653154	0.263034405833794
922	TcYC6_0127880-RA	glutamate dehydrogenase, putative	0.2	1.2	30	30		0.69897	0.263034405833794
923	TcYC6_0099550-RA	lysyl-tRNA synthetase, putative	0.4	1.2	18	25		0.39794001	0.263034405833794
924	TcYC6_0067040-RA	Galactose oxidase, central domain/Domain of unknown function (DUF4110), putative	0.4	1.2	19	24		0.39794001	0.263034405833794
925	TcYC6_0117000-RA	P-type H+-ATPase, putative	0.32	1.2	36	38		0.49485002	0.263034405833794
926	TcYC6_0013050-RA	glucose-regulated protein 78, putative	0.24	1.2	52	52		0.61978876	0.263034405833794
927	TcYC6_0064420-RA	nucleoside phosphorylase, putative	0.32	1.2	21	20		0.49485002	0.263034405833794
928	TcYC6_0017050-RA	cysteine peptidase, Clan CA, family C2, putative	0.34	1.2	27	27		0.46852108	0.263034405833794
929	TcYC6_0054930-RA	flagellar calcium-binding 24 kDa protein	0.46	1.2	9	8		0.33724217	0.263034405833794
930	TcYC6_0028510-RA	cAMP specific phosphodiesterase, putative	0.46	1.2	11	11		0.33724217	0.263034405833794
931	TcYC6_0045280-RA	mercaptopyruvate sulfurtransferase, putative	0.46	1.2	12	10		0.33724217	0.263034405833794
932	TcYC6_0028470-RA	phosphomevalonate kinase protein, putative	0.5	1.2	10	10		0.30103	0.263034405833794
933	TcYC6_0089940-RA	ribosomal protein S19, putative	0.5	1.2	8	8		0.30103	0.263034405833794
934	TcYC6_0054230-RA	eukaryotic translation initiation factor 1A, putative	0.5	1.2	7	9		0.30103	0.263034405833794
935	TcYC6_0054530-RA	succinate dehydrogenase subunit	0.5	1.2	7	8		0.30103	0.263034405833794
936	TcYC6_0024900-RA	ADP-ribosylation factor, putative	0.56	1.2	4	5		0.25181197	0.263034405833794
937	TcYC6_0022820-RA	ribosomal protein L36, putative	0.56	1.2	2	4		0.25181197	0.263034405833794
938	TcYC6_0092800-RA	histone H2A, putative	0.56	1.2	5	4		0.25181197	0.263034405833794
939	TcYC6_0111700-RA	mitochondrial protein 99, putative	0.56	1.2	4	8		0.25181197	0.263034405833794
940	TcYC6_0107680-RA	DNA-directed RNA polymerase II subunit 2, putative	0.56	1.2	5	7		0.25181197	0.263034405833794
941	TcYC6_0086930-RA	hypothetical protein, conserved	0.56	1.2	4	3		0.25181197	0.263034405833794
942	TcYC6_0011740-RA	splicing factor 3B subunit 1, putative	0.56	1.2	4	5		0.25181197	0.263034405833794
943	TcYC6_0021620-RA	vesicle-associated membrane protein, putative	0.56	1.2	5	5		0.25181197	0.263034405833794
944	TcYC6_0032490-RA	agmatinase, putative	0.56	1.2	4	4		0.25181197	0.263034405833794
945	TcYC6_0073980-RA	intraflagellar transport protein 88	0.56	1.2	4	6		0.25181197	0.263034405833794
946	TcYC6_0125340-RA	guanylate kinase, putative	0.56	1.2	5	5		0.25181197	0.263034405833794
947	TcYC6_0059090-RA	hypothetical protein, conserved	0.56	1.2	3	4		0.25181197	0.263034405833794
948	TcYC6_0114440-RA	hypothetical protein, conserved	0.56	1.2	4	2		0.25181197	0.263034405833794
949	TcYC6_0066060-RA	ADG1, putative	0.56	1.2	3	3		0.25181197	0.263034405833794
950	TcYC6_0074980-RA	dynein light chain LC8, putative	0.56	1.2	4	3		0.25181197	0.263034405833794
951	TcYC6_0112320-RA	Soluble NSF attachment protein, SNAP, putative	0.56	1.2	4	5		0.25181197	0.263034405833794
952	TcYC6_0090890-RA	hypothetical protein, conserved	0.56	1.2	3	3		0.25181197	0.263034405833794
953	TcYC6_0088080-RA	dihydroxyacetone phosphate acyltransferase, putative	0.56	1.2	5	2		0.25181197	0.263034405833794
954	TcYC6_0090770-RA	ankyrin, putative	0.56	1.2	4	2		0.25181197	0.263034405833794
955	TcYC6_0126680-RA	glucokinase	0.38	1.2	17	19		0.4202164	0.263034405833794
956	TcYC6_0102650-RA	adenylosuccinate synthetase, putative	0.37	1.2	28	30		0.43179828	0.263034405833794
957	TcYC6_0079750-RA	40S ribosomal protein S10, putative	0.44	1.2	9	10		0.35654732	0.263034405833794
958	TcYC6_0094260-RA	cysteine peptidase C (CPC), putative	0.44	1.2	9	11		0.35654732	0.263034405833794
959	TcYC6_0082790-RA	translationally controlled tumor protein (TCTP), putative	0.44	1.2	11	12		0.35654732	0.263034405833794
960	TcYC6_0031460-RA	NADP-dependent alcohol hydrogenase, putative	0.33	1.2	21	22		0.48148606	0.263034405833794
961	TcYC6_0081270-RA	aspartate aminotransferase, mitochondrial, putative	0.36	1.2	24	24		0.4436975	0.263034405833794
962	TcYC6_0114390-RA	mitogen-activated protein kinase kinase kinase, putative	0.47	1.2	11	13		0.32790214	0.263034405833794
963	TcYC6_0108590-RA	heat shock protein 90, putative	0.33	1.2	31	37		0.48148606	0.263034405833794
964	TcYC6_0074780-RA	isocitrate dehydrogenase, putative	0.36	1.2	25	27		0.4436975	0.263034405833794
965	TcYC6_0116560-RA	prolyl-tRNA synthetase, putative	0.41	1.2	25	27		0.38721614	0.263034405833794
966	TcYC6_0084400-RA	fatty acyl CoA synthetase 2, putative	0.44	1.2	16	19		0.35654732	0.263034405833794
967	TcYC6_0067820-RA	60S ribosomal protein L26, putative	0.5	1.2	5	5		0.30103	0.263034405833794
968	TcYC6_0024710-RA	hypothetical protein, conserved	0.5	1.2	8	9		0.30103	0.263034405833794
969	TcYC6_0100150-RA	eukaryotic translation initiation factor 3 subunit h	0.5	1.2	9	11		0.30103	0.263034405833794
970	TcYC6_0098280-RA	Protein of unknown function (DUF2817), putative	0.5	1.2	9	10		0.30103	0.263034405833794
971	TcYC6_0115670-RA	aconitase, putative	0.33	1.2	39	43		0.48148606	0.263034405833794
972	TcYC6_0062350-RA	mitochondrial processing peptidase, beta subunit, putative	0.4	1.2	21	20		0.39794001	0.263034405833794
973	TcYC6_0080620-RA	elongation factor 2	0.23	1.2	58	58		0.63827216	0.263034405833794
974	TcYC6_0127740-RA	Flagellar Member 2	0.47	1.2	15	17		0.32790214	0.263034405833794
975	TcYC6_0081680-RA	malic enzyme, putative	0.37	1.2	24	23		0.43179828	0.263034405833794
976	TcYC6_0124460-RA	thiol-dependent reductase 1, putative	0.33	1.2	32	31		0.48148606	0.263034405833794
977	TcYC6_0003460-RA	stress-induced protein sti1, putative	0.41	1.2	33	37		0.38721614	0.263034405833794
978	TcYC6_0121250-RA	T-complex protein 1, theta subunit, putative	0.41	1.2	25	25		0.38721614	0.263034405833794
979	TcYC6_0017060-RA	cysteine peptidase, Clan CA, family C2, putative	0.46	1.2	16	19		0.33724217	0.263034405833794
980	TcYC6_0025000-RA	predicted tetratricopeptide repeat protein	0.48	1.2	18	16		0.31875876	0.263034405833794
981	TcYC6_0067390-RA	40S ribosomal protein S6, putative	0.48	1.2	12	12		0.31875876	0.263034405833794
982	TcYC6_0068400-RA	Importin 1	0.51	1.2	11	11		0.29242982	0.263034405833794
983	TcYC6_0081520-RA	Kinesin-13 3, putative	0.51	1.2	10	9		0.29242982	0.263034405833794
984	TcYC6_0087980-RA	mitochondrial ATP-dependent zinc metallopeptidase, putative	0.56	1.2	6	7		0.25181197	0.263034405833794
985	TcYC6_0101270-RA	actyltransferase-like, putative	0.56	1.2	5	6		0.25181197	0.263034405833794
986	TcYC6_0078220-RA	60S ribosomal protein L44	0.56	1.2	5	6		0.25181197	0.263034405833794
987	TcYC6_0022010-RA	hypothetical protein, conserved	0.56	1.2	5	9		0.25181197	0.263034405833794
988	TcYC6_0022100-RA	60S ribosomal protein L37a, putative	0.56	1.2	3	4		0.25181197	0.263034405833794
989	TcYC6_0043870-RA	cytochrome b5	0.56	1.2	3	3		0.25181197	0.263034405833794
990	TcYC6_0032480-RA	rotamase, putative	0.56	1.2	5	7		0.25181197	0.263034405833794
991	TcYC6_0091440-RA	Alpha/beta hydrolase family, putative	0.56	1.2	5	5		0.25181197	0.263034405833794
992	TcYC6_0048800-RA	hypothetical protein, conserved	0.56	1.2	6	3		0.25181197	0.263034405833794
993	TcYC6_0075020-RA	epsin	0.56	1.2	6	5		0.25181197	0.263034405833794
994	TcYC6_0117850-RA	heat shock protein DNAJ, putative	0.56	1.2	5	3		0.25181197	0.263034405833794
995	TcYC6_0054550-RA	aspartate carbamoyltransferase, putative	0.44	1.2	19	19		0.35654732	0.263034405833794
996	TcYC6_0112720-RA	malate dehydrogenase, putative	0.41	1.2	18	19		0.38721614	0.263034405833794
997	TcYC6_0114380-RA	metallo-peptidase, Clan MG, Family M24	0.48	1.2	14	15		0.31875876	0.263034405833794
998	TcYC6_0098160-RA	aldehyde dehydrogenase, putative	0.48	1.2	16	19		0.31875876	0.263034405833794
999	TcYC6_0025180-RA	nascent polypeptide associated complex subunit, putative	0.48	1.2	10	11		0.31875876	0.263034405833794
1000	TcYC6_0060470-RA	glucose-6-phosphate isomerase, glycosomal, putative	0.39	1.2	23	24		0.40893539	0.263034405833794
1001	TcYC6_0011610-RA	receptor for activated C kinase 1	0.45	1.2	17	18		0.34678749	0.263034405833794
1002	TcYC6_0109610-RA	carnitine/choline acetyltransferase, putative	0.42	1.2	27	29		0.37675071	0.263034405833794
1003	TcYC6_0069340-RA	cystathione gamma lyase, putative	0.39	1.2	15	19		0.40893539	0.263034405833794
1004	TcYC6_0115100-RA	nuclear segregation protein, putative	0.47	1.2	19	15		0.32790214	0.263034405833794
1005	TcYC6_0011340-RA	cytosolic malate dehydrogenase, putative	0.47	1.2	11	11		0.32790214	0.263034405833794
1006	TcYC6_0034770-RA	ribonucleoprotein p18, mitochondrial precursor, putative	0.51	1.2	6	6		0.29242982	0.263034405833794
1007	TcYC6_0064490-RA	hypothetical protein, conserved	0.51	1.2	12	17		0.29242982	0.263034405833794
1008	TcYC6_0053230-RA	HECT-domain (ubiquitin-transferase), putative	0.51	1.2	12	14		0.29242982	0.263034405833794
1009	TcYC6_0103770-RA	3-methylcrotonyl-CoA carboxylase, putative	0.51	1.2	11	14		0.29242982	0.263034405833794
1010	TcYC6_0071290-RA	rotamase, putative	0.51	1.2	10	15		0.29242982	0.263034405833794
1011	TcYC6_0083840-RA	Glycerophosphoryl diester phosphodiesterase family, putative	0.51	1.2	12	13		0.29242982	0.263034405833794
1012	TcYC6_0069390-RA	60S ribosomal subunit protein L31, putative	0.51	1.2	8	8		0.29242982	0.263034405833794
1013	TcYC6_0047320-RA	hypothetical protein, conserved	0.51	1.2	11	9		0.29242982	0.263034405833794
1014	TcYC6_0083710-RA	40S ribosomal protein S8, putative	0.51	1.2	7	7		0.29242982	0.263034405833794
1015	TcYC6_0116190-RA	UTP-glucose-1-phosphate uridylyltransferase 2, putative	0.49	1.1	15	18		0.30980392	0.137503523749935
1016	TcYC6_0124530-RA	ATP-binding cassette sub-family F member 1, putative	0.49	1.1	18	17		0.30980392	0.137503523749935
1017	TcYC6_0074010-RA	hypothetical protein, conserved	0.49	1.1	15	12		0.30980392	0.137503523749935
1018	TcYC6_0023210-RA	T-complex protein 1, delta subunit, putative	0.42	1.1	24	29		0.37675071	0.137503523749935
1019	TcYC6_0107360-RA	cytoskeleton-associated protein CAP5.5, putative	0.41	1.1	37	38		0.38721614	0.137503523749935
1020	TcYC6_0076220-RA	RNA-binding protein, putative	0.33	1.1	21	21		0.48148606	0.137503523749935
1021	TcYC6_0121120-RA	eukaryotic translation initiation factor 3 subunit c	0.49	1.1	16	18		0.30980392	0.137503523749935
1022	TcYC6_0071910-RA	isopentenyl-diphosphate delta-isomerase (type II)	0.52	1.1	12	15		0.28399666	0.137503523749935
1023	TcYC6_0027840-RA	putative ABC transporter	0.52	1.1	11	12		0.28399666	0.137503523749935
1024	TcYC6_0035040-RA	Possible lysine decarboxylase, putative	0.52	1.1	10	8		0.28399666	0.137503523749935
1025	TcYC6_0007440-RA	ATP synthase, putative	0.57	1.1	7	7		0.24412514	0.137503523749935
1026	TcYC6_0062440-RA	hypothetical protein, conserved	0.57	1.1	5	8		0.24412514	0.137503523749935
1027	TcYC6_0083230-RA	cysteine peptidase inhibitor, putative	0.57	1.1	3	2		0.24412514	0.137503523749935
1028	TcYC6_0112970-RA	WD domain, G-beta repeat, putative	0.57	1.1	7	10		0.24412514	0.137503523749935
1029	TcYC6_0100560-RA	Domain of unknown function (DUF3437), putative	0.57	1.1	6	9		0.24412514	0.137503523749935
1030	TcYC6_0075190-RA	ABC transporter, mitochondrial, putative	0.57	1.1	6	6		0.24412514	0.137503523749935
1031	TcYC6_0126640-RA	hypothetical protein, conserved	0.57	1.1	6	5		0.24412514	0.137503523749935
1032	TcYC6_0002770-RA	cytochrome c oxidase assembly protein, putative	0.57	1.1	5	5		0.24412514	0.137503523749935
1033	TcYC6_0050400-RA	leucine rich repeat protein, putative	0.42	1.1	41	41		0.37675071	0.137503523749935
1034	TcYC6_0076460-RA	trypanothione synthetase	0.44	1.1	27	28		0.35654732	0.137503523749935
1035	TcYC6_0084140-RA	Eukaryotic initiation factor 4A-1	0.47	1.1	20	18		0.32790214	0.137503523749935
1036	TcYC6_0058320-RA	asparagine synthetase a, putative	0.5	1.1	12	12		0.30103	0.137503523749935
1037	TcYC6_0013570-RA	40S ribosomal protein S14, putative	0.5	1.1	8	9		0.30103	0.137503523749935
1038			0.42	1.1	43	47		0.37675071	0.137503523749935
1039	TcYC6_0070540-RA	prostaglandin F2alpha synthase	0.37	1.1	42	42		0.43179828	0.137503523749935
1040	TcYC6_0027850-RA	arginine kinase	0.45	1.1	28	29		0.34678749	0.137503523749935
1041	TcYC6_0028450-RA	glutaminyl-tRNA synthetase, putative	0.49	1.1	22	26		0.30980392	0.137503523749935
1042	TcYC6_0019430-RA	tyrosyl-tRNA synthetase, putative	0.53	1.1	9	13		0.27572413	0.137503523749935
1043	TcYC6_0100110-RA	electron transfer flavoprotein-ubiquinone oxidoreductase, putative	0.53	1.1	13	16		0.27572413	0.137503523749935
1044	TcYC6_0146870-RA	retrotransposon hot spot protein (RHS), putative (fragment)	0.53	1.1	9	8		0.27572413	0.137503523749935
1045	TcYC6_0072160-RA	phosphoribosylpyrophosphate synthetase, putative	0.53	1.1	13	15		0.27572413	0.137503523749935
1046	TcYC6_0115180-RA	mevalonate-diphosphate decarboxylase, putative	0.53	1.1	10	10		0.27572413	0.137503523749935
1047	TcYC6_0116740-RA	heat shock protein 110, putative	0.44	1.1	47	48		0.35654732	0.137503523749935
1048	TcYC6_0110640-RA	Aminopeptidase M1, putative	0.47	1.1	29	27		0.32790214	0.137503523749935
1049	TcYC6_0073570-RA	T-complex protein 1, beta subunit, putative	0.46	1.1	29	31		0.33724217	0.137503523749935
1050	TcYC6_0031180-RA	ubiquitin-activating enzyme E1, putative	0.47	1.1	32	32		0.32790214	0.137503523749935
1051	TcYC6_0080820-RA	N-acetylglucosamine-6-phosphate deacetylase-like protein, putative	0.51	1.1	15	14		0.29242982	0.137503523749935
1052	TcYC6_0113410-RA	hypothetical protein, conserved	0.53	1.1	7	7		0.27572413	0.137503523749935
1053	TcYC6_0032520-RA	GDP-mannose pyrophosphorylase	0.53	1.1	12	13		0.27572413	0.137503523749935
1054	TcYC6_0030720-RA	hypothetical protein, conserved	0.53	1.1	13	13		0.27572413	0.137503523749935
1055	TcYC6_0117610-RA	hypothetical protein, conserved	0.53	1.1	12	11		0.27572413	0.137503523749935
1056	TcYC6_0110710-RA	enoyl-CoA hydratase, mitochondrial precursor, putative	0.53	1.1	12	9		0.27572413	0.137503523749935
1057	TcYC6_0028310-RA	Eukaryotic translation initiation factor 4 gamma 2	0.57	1.1	8	9		0.24412514	0.137503523749935
1058	TcYC6_0103980-RA	inositol polyphosphate 1-phosphatase, putative	0.57	1.1	7	8		0.24412514	0.137503523749935
1059	TcYC6_0111200-RA	Putative intraflagellar transport protein C3	0.57	1.1	6	7		0.24412514	0.137503523749935
1060	TcYC6_0084410-RA	fatty acyl CoA syntetase 1	0.57	1.1	8	9		0.24412514	0.137503523749935
1061	TcYC6_0115420-RA	protein kinase, putative	0.57	1.1	6	9		0.24412514	0.137503523749935
1062	TcYC6_0146760-RA	retrotransposon hot spot protein (RHS), putative (fragment)	0.57	1.1	6	5		0.24412514	0.137503523749935
1063	TcYC6_0047950-RA	hypothetical protein, conserved	0.57	1.1	6	7		0.24412514	0.137503523749935
1064	TcYC6_0062470-RA	Degradation arginine-rich protein for mis-folding, putative	0.57	1.1	7	5		0.24412514	0.137503523749935
1065	TcYC6_0021590-RA	adenylate kinase, putative	0.57	1.1	7	6		0.24412514	0.137503523749935
1066	TcYC6_0071400-RA	TPR repeat/Tetratricopeptide repeat, putative	0.57	1.1	6	8		0.24412514	0.137503523749935
1067	TcYC6_0081690-RA	malic enzyme	0.57	1.1	8	5		0.24412514	0.137503523749935
1068	TcYC6_0048430-RA	regulator of nonsense transcripts 1	0.57	1.1	8	8		0.24412514	0.137503523749935
1069	TcYC6_0070070-RA	T-complex protein 1, eta subunit, putative	0.48	1.1	27	28		0.31875876	0.137503523749935
1070	TcYC6_0126200-RA	chaperonin HSP60, mitochondrial precursor	0.4	1.1	54	53		0.39794001	0.137503523749935
1071	TcYC6_0089490-RA	Aminotransferase class IV, putative	0.48	1.1	28	26		0.31875876	0.137503523749935
1072	TcYC6_0013150-RA	ribonucleoside-diphosphate reductase large chain	0.51	1.1	20	24		0.29242982	0.137503523749935
1073	TcYC6_0105230-RA	hypothetical protein	0.47	1.1	29	32		0.32790214	0.137503523749935
1074	TcYC6_0069460-RA	6-phosphogluconate dehydrogenase, decarboxylating, putative	0.49	1.1	25	24		0.30980392	0.137503523749935
1075	TcYC6_0024850-RA	cysteine peptidase, Clan CA, family C2, putative	0.5	1.1	25	24		0.30103	0.137503523749935
1076	TcYC6_0040130-RA	mitochondrial RNA-binding protein 2, putative	0.54	1.1	7	8		0.26760624	0.137503523749935
1077	TcYC6_0066070-RA	calcium-translocating P-type ATPase	0.49	1.1	36	36		0.30980392	0.137503523749935
1078	TcYC6_0114250-RA	RNA-binding protein, putative	0.52	1.1	13	13		0.28399666	0.137503523749935
1079	TcYC6_0021830-RA	ATP-dependent RNA helicase SUB2, putative	0.51	1.1	22	23		0.29242982	0.137503523749935
1080	TcYC6_0100730-RA	cation-transporting ATPase, putative	0.52	1.1	20	22		0.28399666	0.137503523749935
1081	TcYC6_0034920-RA	ATP-dependent protease ATPase subunit HslU1, putative	0.54	1.1	14	17		0.26760624	0.137503523749935
1082	TcYC6_0092450-RA	carnitine O-palmitoyltransferase II, putative	0.54	1.1	17	16		0.26760624	0.137503523749935
1083	TcYC6_0110870-RA	60S ribosomal protein L13, putative	0.54	1.1	13	14		0.26760624	0.137503523749935
1084	TcYC6_0062910-RA	hypothetical protein, conserved	0.57	1.1	7	9		0.24412514	0.137503523749935
1085	TcYC6_0110700-RA	ubiquitin carboxyl-terminal hydrolase, putative	0.57	1.1	7	14		0.24412514	0.137503523749935
1086	TcYC6_0071940-RA	metallo- peptidase, Clan M- Family M48	0.57	1.1	8	11		0.24412514	0.137503523749935
1087	TcYC6_0091370-RA	ubiquitin hydrolase, putative	0.57	1.1	8	7		0.24412514	0.137503523749935
1088	TcYC6_0077600-RA	hypothetical protein, conserved	0.49	1.1	35	34		0.30980392	0.137503523749935
1089	TcYC6_0089270-RA	thioredoxin, putative	0.51	1.1	22	22		0.29242982	0.137503523749935
1090	TcYC6_0074560-RA	putative calpain-like cysteine peptidase	0.47	1.1	116	120		0.32790214	0.137503523749935
1091	TcYC6_0074190-RA	1,2-Dihydroxy-3-keto-5-methylthiopentene dioxygenase, putative	0.52	1.1	20	22		0.28399666	0.137503523749935
1092	TcYC6_0123310-RA	NADH dehydrogenase, putative	0.54	1.1	17	16		0.26760624	0.137503523749935
1093	TcYC6_0100540-RA	hypothetical protein, conserved	0.54	1.1	16	21		0.26760624	0.137503523749935
1094	TcYC6_0034820-RA	protein phosphatase 2C, putative	0.54	1.1	12	11		0.26760624	0.137503523749935
1095	TcYC6_0146720-RA	retrotransposon hot spot (RHS) protein, putative	0.47	1.1	114	124		0.32790214	0.137503523749935
1096	TcYC6_0094830-RA	alkyl-dihydroxyacetone phosphate synthase, putative	0.53	1.1	23	21		0.27572413	0.137503523749935
1097	TcYC6_0032470-RA	peroxidoxin	0.55	1.1	10	11		0.25963731	0.137503523749935
1098	TcYC6_0093960-RA	I/6 autoantigen, putative	0.55	1.1	14	13		0.25963731	0.137503523749935
1099	TcYC6_0107240-RA	mevalonate kinase, putative	0.55	1.1	13	15		0.25963731	0.137503523749935
1100	TcYC6_0079270-RA	putative pumilio/PUF RNA binding protein 6	0.55	1.1	17	18		0.25963731	0.137503523749935
1101	TcYC6_0065700-RA	eukaryotic translation initiation factor 2 beta subunit, putative	0.58	1.1	10	10		0.23657201	0.137503523749935
1102	TcYC6_0028060-RA	succinate dehydrogenase iron-sulfur subunit	0.58	1.1	8	8		0.23657201	0.137503523749935
1103	TcYC6_0007840-RA	aldehyde dehydrogenase, putative	0.58	1.1	9	9		0.23657201	0.137503523749935
1104	TcYC6_0098490-RA	conserved repeat domain containing protein, putative	0.58	1.1	7	6		0.23657201	0.137503523749935
1105	TcYC6_0122030-RA	hexose transporter	0.58	1.1	6	6		0.23657201	0.137503523749935
1106	TcYC6_0072920-RA	phenylalanyl-tRNA synthetase (beta subunit), putative	0.54	1.1	19	21		0.26760624	0.137503523749935
1107	TcYC6_0098600-RA	glutamyl-tRNA synthetase, putative	0.55	1.1	16	17		0.25963731	0.137503523749935
1108	TcYC6_0018410-RA	Cold-shock DNA-binding domain containing protein, putative	0.55	1.1	13	13		0.25963731	0.137503523749935
1109	TcYC6_0040720-RA	eukaryotic translation initiation factor 2 subunit, putative	0.55	1.1	15	15		0.25963731	0.137503523749935
1110	TcYC6_0110510-RA	RAB GDP dissociation inhibitor alpha, putative	0.56	1.1	16	17		0.25181197	0.137503523749935
1111	TcYC6_0011710-RA	Coatomer subunit gamma	0.56	1.1	18	21		0.25181197	0.137503523749935
1112	TcYC6_0054200-RA	6-phosphogluconolactonase, putative	0.56	1.1	13	14		0.25181197	0.137503523749935
1113	TcYC6_0084270-RA	heat shock protein 70 (hsp70), putative	0.58	1.1	10	11		0.23657201	0.137503523749935
1114	TcYC6_0110860-RA	heat shock protein 20, putative	0.58	1.1	7	8		0.23657201	0.137503523749935
1115	TcYC6_0084470-RA	ribosomal protein S7, putative	0.58	1.1	10	9		0.23657201	0.137503523749935
1116	TcYC6_0052520-RA	coatomer subunit epsilon	0.58	1.1	10	9		0.23657201	0.137503523749935
1117	TcYC6_0112360-RA	importin beta-1 subunit, putative	0.58	1.1	9	13		0.23657201	0.137503523749935
1118	TcYC6_0102330-RA	NADH-cytochrome b5 reductase, putative	0.58	1.1	9	6		0.23657201	0.137503523749935
1119	TcYC6_0080960-RA	copper homeostasis protein, putative	0.58	1.1	8	8		0.23657201	0.137503523749935
1120	TcYC6_0097550-RA	heat shock 70 kDa protein, mitochondrial precursor, putative	0.51	1.1	56	54		0.29242982	0.137503523749935
1121	TcYC6_0083060-RA	Succinate dehydrogenase [ubiquinone] flavoprotein subunit, mitochondrial	0.53	1.1	31	29		0.27572413	0.137503523749935
1122	TcYC6_0121440-RA	histidine ammonia-lyase, putative	0.53	1.1	29	26		0.27572413	0.137503523749935
1123	TcYC6_0095750-RA	mitochondrial oligo_U binding protein TBRGG1	0.55	1.1	22	23		0.25963731	0.137503523749935
1124	TcYC6_0018100-RA	glutathione-S-transferase/glutaredoxin, putative	0.56	1.1	15	16		0.25181197	0.137503523749935
1125	TcYC6_0072520-RA	UDP-galactose 4-epimerase, putative	0.56	1.1	19	18		0.25181197	0.137503523749935
1126	TcYC6_0099050-RA	hypothetical protein, conserved	0.56	1.1	19	20		0.25181197	0.137503523749935
1127	TcYC6_0090610-RA	amidinotransferase, putative	0.53	1.1	27	27		0.27572413	0.137503523749935
1128	TcYC6_0109350-RA	oxidoreductase, putative	0.54	1.1	19	21		0.26760624	0.137503523749935
1129	TcYC6_0025570-RA	actin 1, putative	0.53	1.1	24	25		0.27572413	0.137503523749935
1130	TcYC6_0106330-RA	thiolase protein-like protein, putative	0.54	1.1	21	21		0.26760624	0.137503523749935
1131	TcYC6_0012660-RA	proteasome regulatory non-ATPase subunit 2, putative	0.55	1.1	17	17		0.25963731	0.137503523749935
1132	TcYC6_0089850-RA	eukaryotic translation initiation factor 3 subunit g	0.57	1.1	8	9		0.24412514	0.137503523749935
1133	TcYC6_0010370-RA	tyrosyl or methionyl-tRNA synthetase, putative	0.57	1.1	10	11		0.24412514	0.137503523749935
1134	TcYC6_0045920-RA	hypothetical protein, conserved	0.57	1.1	11	14		0.24412514	0.137503523749935
1135	TcYC6_0125490-RA	Valosin-containing protein, putative	0.51	1.1	53	56		0.29242982	0.137503523749935
1136	TcYC6_0057910-RA	putative telomerase component	0.52	1.1	42	46		0.28399666	0.137503523749935
1137	TcYC6_0111640-RA	putative ATP-dependent DEAD/H RNA helicase	0.5	1.1	72	77		0.30103	0.137503523749935
1138	TcYC6_0081060-RA	WD40/YVTN repeat-like-containing protein	0.56	1.1	11	7		0.25181197	0.137503523749935
1139	TcYC6_0095450-RA	histidyl-tRNA synthetase	0.56	1.1	12	13		0.25181197	0.137503523749935
1140	TcYC6_0022060-RA	60S ribosomal protein L32, putative	0.56	1.1	5	7		0.25181197	0.137503523749935
1141	TcYC6_0033850-RA	elongation factor 1-gamma , putative	0.51	1.1	30	26		0.29242982	0.137503523749935
1142	TcYC6_0099210-RA	pitrilysin-like metalloprotease, putative	0.53	1.1	25	25		0.27572413	0.137503523749935
1143	TcYC6_0123520-RA	Regulatory particle triple-A ATPase subunit 6	0.53	1.1	18	16		0.27572413	0.137503523749935
1144	TcYC6_0112960-RA	inosine-5'-monophosphate dehydrogenase, putative	0.5	1.1	29	32		0.30103	0.137503523749935
1145	TcYC6_0028640-RA	putative glutamate dehydrogenase	0.48	1.1	49	54		0.31875876	0.137503523749935
1146	TcYC6_0052350-RA	Chaperonin HSP60, mitochondrial	0.56	1.1	13	13		0.25181197	0.137503523749935
1147	TcYC6_0101540-RA	hypothetical protein, conserved	0.56	1.1	7	8		0.25181197	0.137503523749935
1148	TcYC6_0096320-RA	L-threonine 3-dehydrogenase	0.5	1.1	26	22		0.30103	0.137503523749935
1149	TcYC6_0100160-RA	plasma membrane Ca2+ ATPase	0.52	1.1	27	28		0.28399666	0.137503523749935
1150	TcYC6_0012000-RA	2-oxoglutarate dehydrogenase, E2 component, dihydrolipoamide succinyltransferase, putative	0.52	1.1	17	17		0.28399666	0.137503523749935
1151	TcYC6_0012200-RA	glycosomal membrane protein, putative	0.55	1.1	9	11		0.25963731	0.137503523749935
1152	TcYC6_0090880-RA	ribosomal protein L21E (60S), putative	0.55	1.1	9	10		0.25963731	0.137503523749935
1153	TcYC6_0093870-RA	farnesyl pyrophosphate synthase	0.55	1.1	11	11		0.25963731	0.137503523749935
1154	TcYC6_0057980-RA	40S ribosomal protein S16, putative	0.55	1.1	8	8		0.25963731	0.137503523749935
1155	TcYC6_0115310-RA	serine/threonine protein phosphatase type 5, putative	0.55	1.1	11	11		0.25963731	0.137503523749935
1156	TcYC6_0080950-RA	clathrin coat assembly protein, putative	0.55	1.1	12	10		0.25963731	0.137503523749935
1157	TcYC6_0108430-RA	ABC transporter, putative	0.51	1.1	24	24		0.29242982	0.137503523749935
1158	TcYC6_0107880-RA	Facilitates chromatin transcription complex subunit spt16	0.48	1.1	42	39		0.31875876	0.137503523749935
1159	TcYC6_0061730-RA	hypothetical protein, conserved	0.53	1.1	16	17		0.27572413	0.137503523749935
1160	TcYC6_0089570-RA	ribosomal protein l35a, putative	0.53	1.1	14	14		0.27572413	0.137503523749935
1161	TcYC6_0069990-RA	60S ribosomal protein L23, putative	0.53	1.1	12	14		0.27572413	0.137503523749935
1162	TcYC6_0070370-RA	polyadenylate-binding protein, putative	0.47	1.1	24	26		0.32790214	0.137503523749935
1163	TcYC6_0022750-RA	hypothetical protein, conserved	0.45	1.1	61	63		0.34678749	0.137503523749935
1164	TcYC6_0025170-RA	60S ribosomal protein L10, putative	0.52	1.1	14	12		0.28399666	0.137503523749935
1165	TcYC6_0048820-RA	hydrolase, alpha/beta fold family, putative	0.52	1.1	11	12		0.28399666	0.137503523749935
1166	TcYC6_0043840-RA	hypothetical protein, conserved	0.52	1.1	14	16		0.28399666	0.137503523749935
1167	TcYC6_0050130-RA	chaperonin alpha subunit, putative	0.46	1	32	37		0.33724217	0
1168	TcYC6_0009670-RA	hexokinase, putative	0.42	1	32	33		0.37675071	0
1169	TcYC6_0072760-RA	Metallocarboxypeptidase 1	0.48	1	27	26		0.31875876	0
1170	TcYC6_0087960-RA	uracil phosphoribosyltransferase, putative	0.51	1	14	14		0.29242982	0
1171	TcYC6_0053380-RA	nuclease-like/Tudor domain containing protein, putative	0.51	1	19	22		0.29242982	0
1172	TcYC6_0062990-RA	Mitogen-activated protein kinase 10, putative	0.51	1	17	17		0.29242982	0
1173	TcYC6_0047090-RA	tyrosine aminotransferase	0.41	1	31	31		0.38721614	0
1174	TcYC6_0079500-RA	fructose-bisphosphate aldolase, glycosomal, putative	0.44	1	22	22		0.35654732	0
1175	TcYC6_0016050-RA	phosphoglycerate kinase, putative	0.44	1	29	31		0.35654732	0
1176	TcYC6_0043810-RA	metallo-peptidase, Clan MF, Family M17	0.47	1	27	28		0.32790214	0
1177	TcYC6_0117910-RA	ATP synthase subunit beta, mitochondrial	0.44	1	25	26		0.35654732	0
1178	TcYC6_0109040-RA	High mobility group protein TDP1	0.5	1	16	15		0.30103	0
1179	TcYC6_0000770-RA	glucose-6-phosphate 1-dehydrogenase	0.5	1	19	21		0.30103	0
1180	TcYC6_0071370-RA	proteasome alpha 1 subunit, putative	0.5	1	15	12		0.30103	0
1181	TcYC6_0123800-RA	hypothetical protein, conserved	0.49	1	22	24		0.30980392	0
1182	TcYC6_0050860-RA	iron superoxide dismutase, putative	0.49	1	11	12		0.30980392	0
1183	TcYC6_0115250-RA	hypothetical protein, conserved	0.48	1	21	25		0.31875876	0
1184	TcYC6_0047750-RA	peptidase t, putative	0.48	1	18	19		0.31875876	0
1185	TcYC6_0068270-RA	ADP-ribosylation factor 1, putative	0.48	1	9	9		0.31875876	0
1186	TcYC6_0019440-RA	Bifunctional NAD(P)H-hydrate repair enzyme	0.48	1	18	20		0.31875876	0
1187	TcYC6_0111310-RA	eukaryotic translation initiation factor 2 subunit alpha	0.48	1	18	19		0.31875876	0
1188	TcYC6_0113000-RA	FK506-binding protein (FKBP)-type peptidyl-prolyl isomerase, putative	0.48	1	19	20		0.31875876	0
1189	TcYC6_0010880-RA	alpha tubulin, putative	0.23	1	39	37		0.63827216	0
1190	TcYC6_0047610-RA	eukaryotic translation initiation factor 3 subunit a	0.46	1	23	26		0.33724217	0
1191	TcYC6_0068800-RA	galactokinase-like protein, putative	0.45	1	20	20		0.34678749	0
1192	TcYC6_0072570-RA	succinyl-coA:3-ketoacid-coenzyme A transferase, mitochondrial precursor, putative	0.43	1	18	20		0.36653154	0
1193	TcYC6_0103070-RA	squalene monooxygenase	0.43	1	20	21		0.36653154	0
1194	TcYC6_0044380-RA	seryl-tRNA synthetase	0.41	1	32	33		0.38721614	0
1195	TcYC6_0069830-RA	glycosomal membrane protein, putative	0.4	1	13	13		0.39794001	0
1196	TcYC6_0028110-RA	tryparedoxin peroxidase, putative	0.39	1	17	18		0.40893539	0
1197	TcYC6_0083700-RA	transketolase, putative	0.39	1	26	27		0.40893539	0
1198	TcYC6_0011400-RA	heat shock protein 70	0.24	1	48	47		0.61978876	0
1199	TcYC6_0047480-RA	NADH-dependent fumarate reductase	0.32	1	61	59		0.49485002	0
1200	TcYC6_0041970-RA	ATP synthase F1, alpha subunit	0.35	1	27	27		0.45593196	0
1201	TcYC6_0122980-RA	isoleucyl-tRNA synthetase, putative	0.35	1	44	40		0.45593196	0
1202	TcYC6_0103930-RA	acetyl-CoA carboxylase	0.39	1	34	36		0.40893539	0
1203	TcYC6_0022300-RA	serine peptidase, Clan SC, Family S10, putative	0.39	1	16	15		0.40893539	0
1204	TcYC6_0175560-RA	ATP-dependent DEAD/H RNA helicase, putative	0.4	1	24	27		0.39794001	0
1205	TcYC6_0004060-RA	delta-1-pyrroline-5-carboxylate dehydrogenase, putative	0.41	1	22	22		0.38721614	0
1206	TcYC6_0051370-RA	cytochrome-b5 reductase, putative	0.41	1	12	13		0.38721614	0
1207	TcYC6_0098470-RA	valyl-tRNA synthetase, putative	0.42	1	23	26		0.37675071	0
1208	TcYC6_0050150-RA	glucosamine-6-phosphate isomerase, putative	0.43	1	13	14		0.36653154	0
1209	TcYC6_0072740-RA	UDP-N-acetylglucosamine pyrophosphorylase	0.42	1	21	20		0.37675071	0
1210	TcYC6_0044860-RA	hypothetical protein	0.43	1	22	21		0.36653154	0
1211	TcYC6_0089950-RA	hypothetical protein, conserved	0.43	1	21	20		0.36653154	0
1212	TcYC6_0070870-RA	mitochondrial carrier protein 11	0.44	1	12	13		0.35654732	0
1213	TcYC6_0022780-RA	proteasome regulatory non-ATP-ase subunit 5, putative	0.44	1	18	21		0.35654732	0
1214	TcYC6_0098550-RA	3-hydroxy-3-methylglutaryl-CoA reductase	0.43	1	16	19		0.36653154	0
1215	TcYC6_0111760-RA	quinone oxidoreductase, putative	0.43	1	17	19		0.36653154	0
1216	TcYC6_0089760-RA	ruvB-like DNA helicase, putative	0.43	1	18	15		0.36653154	0
1217	TcYC6_0093090-RA	proteasome regulatory ATPase subunit 1, putative	0.46	1	17	16		0.33724217	0
1218	TcYC6_0016690-RA	vesicular-fusion protein nsf, putative	0.47	1	14	21		0.32790214	0
1219	TcYC6_0014210-RA	NAD(p)-dependent steroid dehydrogenase-like protein	0.45	1	13	15		0.34678749	0
1220	TcYC6_0028070-RA	60S ribosomal protein L6, putative	0.44	1	13	14		0.35654732	0
1221	TcYC6_0030970-RA	mitochondrial RNA binding protein, putative	0.44	1	12	12		0.35654732	0
1222	TcYC6_0098360-RA	eukaryotic translation initiation factor 3 subunit d	0.44	1	18	19		0.35654732	0
1223	TcYC6_0075920-RA	GTP-binding protein, putative	0.46	1	12	11		0.33724217	0
1224	TcYC6_0095990-RA	ubiquitin fusion degradation protein 2, putative	0.48	1	13	18		0.31875876	0
1225	TcYC6_0098770-RA	CAS/CSE/importin domain protein, putative	0.47	1	15	14		0.32790214	0
1226	TcYC6_0015540-RA	dihydrolipoamide branched chain transacylase, putative	0.45	1	17	16		0.34678749	0
1227	TcYC6_0115450-RA	hypothetical protein, conserved	0.45	1	17	15		0.34678749	0
1228	TcYC6_0021840-RA	Mitochondrial ATP synthase subunit, putative	0.47	1	13	14		0.32790214	0
1229	TcYC6_0032250-RA	hypothetical protein, conserved	0.49	1	12	17		0.30980392	0
1230	TcYC6_0048790-RA	glycosyltransferase (GlcNAc), putative	0.49	1	8	11		0.30980392	0
1231	TcYC6_0053500-RA	polypyrimidine tract-binding protein, putative	0.48	1	12	10		0.31875876	0
1232	TcYC6_0037100-RA	Uncharacterised protein family (UPF0160), putative	0.48	1	12	17		0.31875876	0
1233	TcYC6_0055330-RA	coatomer delta subunit	0.49	1	13	14		0.30980392	0
1234	TcYC6_0050730-RA	proteasome regulatory non-ATPase subunit 7, putative	0.47	1	13	14		0.32790214	0
1235	TcYC6_0009900-RA	vacuolar protein sorting-associated protein 35, putative	0.49	1	12	12		0.30980392	0
1236	TcYC6_0073260-RA	proteasome regulatory non-ATPase subunit 3, putative	0.49	1	11	12		0.30980392	0
1237	TcYC6_0084340-RA	putative tricarboxylate carrier	0.49	1	8	10		0.30980392	0
1238	TcYC6_0114810-RA	hypothetical protein, conserved	0.49	1	12	16		0.30980392	0
1239	TcYC6_0114290-RA	C-terminal motor kinesin	0.49	1	11	15		0.30980392	0
1240	TcYC6_0030450-RA	succinate dehydrogenase iron-sulfur subunit	0.5	1	6	8		0.30103	0
1241	TcYC6_0112950-RA	ATP-dependent zinc metallopeptidase, putative	0.48	1	14	12		0.31875876	0
1242	TcYC6_0121820-RA	ATP-binding cassette protein subfamily G	0.49	1	11	13		0.30980392	0
1243	TcYC6_0034780-RA	replication Factor A 28 kDa subunit, putative	0.49	1	11	10		0.30980392	0
1244	TcYC6_0049100-RA	Macro domain containing protein, putative	0.49	1	9	10		0.30980392	0
1245	TcYC6_0091270-RA	AP-1 adapter complex gamma subunit, putative	0.5	1	10	10		0.30103	0
1246	TcYC6_0111710-RA	arginine N-methyltransferase, putative	0.5	1	11	11		0.30103	0
1247	TcYC6_0000900-RA	glycosyltransferase (GlcNAc), putative	0.5	1	10	11		0.30103	0
1248	TcYC6_0043250-RA	hypothetical protein, conserved	0.48	1	10	9		0.31875876	0
1249	TcYC6_0098420-RA	homoserine kinase	0.5	1	8	10		0.30103	0
1250	TcYC6_0013610-RA	ribosomal protein S20, putative	0.5	1	7	6		0.30103	0
1251	TcYC6_0119240-RA	Mitochondrial ATP synthase subunit, putative	0.5	1	10	7		0.30103	0
1252	TcYC6_0089500-RA	dolichyl-P-Man:GDP-Man1GlcNAc2-PP-dolichyl alpha-1,3-mannosyltransferase, putative	0.5	1	9	11		0.30103	0
1253	TcYC6_0095400-RA	AMP-binding enzyme, putative	0.5	1	11	9		0.30103	0
1254	TcYC6_0098970-RA	mitochondrial ATP synthase delta chain	0.5	1	6	6		0.30103	0
1255	TcYC6_0048920-RA	UDP-sugar pyrophosphorylase	0.53	1	7	9		0.27572413	0
1256	TcYC6_0050890-RA	ribosomal protein L27, putative	0.53	1	6	6		0.27572413	0
1257	TcYC6_0068180-RA	RNA-binding protein, putative	0.5	1	8	10		0.30103	0
1258	TcYC6_0006560-RA	Protein of unknown function (DUF2009), putative	0.53	1	6	9		0.27572413	0
1259	TcYC6_0043910-RA	amino acid permease/transporter, putative	0.52	1	5	5		0.28399666	0
1260	TcYC6_0115720-RA	vacuolar ATP synthase subunit c, putative	0.5	1	10	10		0.30103	0
1261	TcYC6_0034960-RA	Eukaryotic translation initiation factor 4 gamma 1	0.54	1	6	6		0.26760624	0
1262	TcYC6_0046450-RA	2-oxoisovalerate dehydrogenase beta subunit, mitochondrial precursor, putative	0.51	1	7	8		0.29242982	0
1263	TcYC6_0084380-RA	fatty acyl CoA synthetase 2, putative	0.5	1	6	8		0.30103	0
1264	TcYC6_0084260-RA	mitochondrial-processing peptidase subunit beta, putative	0.51	1	8	9		0.29242982	0
1265	TcYC6_0103940-RA	serine/threonine-protein kinase a, putative	0.53	1	8	10		0.27572413	0
1266	TcYC6_0080930-RA	pyruvate dehydrogenase (lipoamide) kinase, putative	0.52	1	6	9		0.28399666	0
1267	TcYC6_0048230-RA	hypothetical protein, conserved	0.52	1	7	5		0.28399666	0
1268	TcYC6_0069520-RA	dihydroxyacetone kinase 1-like, putative	0.52	1	7	7		0.28399666	0
1269	TcYC6_0108110-RA	thymine-7-hydroxylase, putative	0.53	1	8	8		0.27572413	0
1270	TcYC6_0045950-RA	threonine dehydratase-like	0.53	1	7	6		0.27572413	0
1271	TcYC6_0094800-RA	hypothetical protein, conserved	0.55	1	5	5		0.25963731	0
1272	TcYC6_0066830-RA	hypothetical protein, conserved	0.54	1	5	6		0.26760624	0
1273	TcYC6_0100820-RA	proteasome regulatory non-ATPase subunit, putative	0.52	1	7	6		0.28399666	0
1274	TcYC6_0009330-RA	hypothetical protein, conserved	0.53	1	8	10		0.27572413	0
1275	TcYC6_0017350-RA	putative transmembrane protein	0.52	1	5	5		0.28399666	0
1276	TcYC6_0047700-RA	ADP-ribosylation factor, putative	0.54	1	5	6		0.26760624	0
1277	TcYC6_0067320-RA	calcium motive p-type ATPase, putative	0.53	1	7	10		0.27572413	0
1278	TcYC6_0098320-RA	U6 snRNA-associated Sm-like protein LSm5p	0.52	1	6	5		0.28399666	0
1279	TcYC6_0099720-RA	maoC-like dehydratase, putative	0.54	1	6	7		0.26760624	0
1280	TcYC6_0053950-RA	uncharacterized protein, PH0010 family/AmmeMemoRadiSam system protein A, putative	0.54	1	7	8		0.26760624	0
1281	TcYC6_0005830-RA	VHS domain containing protein, putative	0.54	1	6	8		0.26760624	0
1282	TcYC6_0097590-RA	hypothetical protein, conserved	0.55	1	6	7		0.25963731	0
1283	TcYC6_0169090-RA	surface protease GP63, putative	0.55	1	6	9		0.25963731	0
1284	TcYC6_0012250-RA	hypothetical protein, conserved	0.57	1	4	3		0.24412514	0
1285	TcYC6_0061710-RA	PITH domain-containing protein	0.54	1	5	5		0.26760624	0
1286	TcYC6_0067770-RA	Casein kinase II	0.57	1	4	8		0.24412514	0
1287	TcYC6_0111560-RA	Ubiquitin-like domain containing protein, putative	0.55	1	5	6		0.25963731	0
1288	TcYC6_0046060-RA	hypothetical protein	0.57	1	5	7		0.24412514	0
1289	TcYC6_0086550-RA	60S ribosomal protein L35, putative	0.62	1	3	3		0.20760831	0
1290	TcYC6_0112660-RA	CS domain containing protein, putative	0.57	1	4	7		0.24412514	0
1291	TcYC6_0028570-RA	3-phosphoinositide-dependent protein kinase 1, putative	0.55	1	5	6		0.25963731	0
1292	TcYC6_0029370-RA	transportin2-like protein, putative	0.57	1	5	7		0.24412514	0
1293	TcYC6_0043560-RA	40S ribosomal protein S21, putative	0.57	1	3	3		0.24412514	0
1294	TcYC6_0099060-RA	hypothetical protein	0.59	1	4	6		0.22914799	0
1295	TcYC6_0123980-RA	hypothetical protein	0.59	1	4	5		0.22914799	0
1296	TcYC6_0022570-RA	Aminoacyl-tRNA editing domain containing protein, putative	0.57	1	5	4		0.24412514	0
1297	TcYC6_0025800-RA	beta galactofuranosyl glycosyltransferase, putative	0.62	1	3	3		0.20760831	0
1298	TcYC6_0045700-RA	hypothetical protein, conserved	0.57	1	5	5		0.24412514	0
1299	TcYC6_0080400-RA	Integral membrane protein DUF106, putative	0.59	1	4	4		0.22914799	0
1300	TcYC6_0103850-RA	hypothetical protein, conserved	0.55	1	5	5		0.25963731	0
1301	TcYC6_0013890-RA	histone H3, putative	0.59	1	3	4		0.22914799	0
1302	TcYC6_0046180-RA	hypothetical protein, conserved	0.57	1	4	2		0.24412514	0
1303	TcYC6_0052960-RA	cleavage and polyadenylation specificity factor, putative	0.59	1	4	4		0.22914799	0
1304	TcYC6_0055900-RA	eukaryotic translation initiation factor 4 gamma 3	0.57	1	5	5		0.24412514	0
1305	TcYC6_0068170-RA	60S ribosomal protein L12, putative	0.57	1	4	4		0.24412514	0
1306	TcYC6_0070810-RA	hypothetical protein, conserved	0.57	1	4	5		0.24412514	0
1307	TcYC6_0078920-RA	RNA-binding protein, putative	0.57	1	4	5		0.24412514	0
1308	TcYC6_0099590-RA	Uncharacterised protein family (UPF0172), putative	0.59	1	4	6		0.22914799	0
1309	TcYC6_0108450-RA	Scavenger mRNA decapping enzyme C-term binding, putative	0.62	1	3	6		0.20760831	0
1310	TcYC6_0071730-RA	60S ribosomal protein L37, putative	0.62	1	2	0		0.20760831	0
1311	TcYC6_0013120-RA	hypothetical protein, conserved	0.59	1	4	6		0.22914799	0
1312	TcYC6_0014030-RA	Translation initiation factor eIF-2B subunit epsilon, putative	0.57	1	5	4		0.24412514	0
1313	TcYC6_0024680-RA	hypothetical protein, conserved	0.62	1	3	4		0.20760831	0
1314	TcYC6_0027680-RA	hypothetical protein, conserved	0.62	1	3	4		0.20760831	0
1315	TcYC6_0035010-RA	hypothetical protein, conserved	0.62	1	3	3		0.20760831	0
1316	TcYC6_0062220-RA	thioredoxin-like protein, putative	0.57	1	4	5		0.24412514	0
1317	TcYC6_0067780-RA	Peptidyl-prolyl cis-trans isomerase C, mitochondrial, putative	0.57	1	4	4		0.24412514	0
1318	TcYC6_0110190-RA	hypothetical protein, conserved	0.62	1	3	4		0.20760831	0
1319	TcYC6_0030410-RA	hypothetical protein, conserved	0.57	1	4	3		0.24412514	0
1320	TcYC6_0081780-RA	hypothetical protein	0.59	1	3	4		0.22914799	0
1321	TcYC6_0090270-RA	hypothetical protein	0.57	1	4	3		0.24412514	0
1322	TcYC6_0095550-RA	hypothetical protein, conserved	0.57	1	5	5		0.24412514	0
1323	TcYC6_0099650-RA	hypothetical protein	0.57	1	4	5		0.24412514	0
1324	TcYC6_0112730-RA	malate dehydrogenase	0.57	1	4	3		0.24412514	0
1325	TcYC6_0117350-RA	proteasome alpha 7 subunit, putative	0.59	1	3	4		0.22914799	0
1326	TcYC6_0016740-RA	transcription elongation factor 1-like	0.62	1	2	4		0.20760831	0
1327	TcYC6_0076330-RA	small nuclear ribonucleoprotein protein, putative	0.62	1	2	3		0.20760831	0
1328	TcYC6_0099230-RA	Sec7 domain containing protein, putative	0.66	1	2	3		0.18045606	0
1329	TcYC6_0083040-RA	Glutathione S-transferase, C-terminal domain containing protein, putative	0.62	1	3	4		0.20760831	0
1330	TcYC6_0046210-RA	poly(p)/ATP NAD kinase, putative	0.62	1	3	6		0.20760831	0
1331	TcYC6_0040490-RA	hypothetical protein, conserved	0.57	1	5	3		0.24412514	0
1332	TcYC6_0040580-RA	rhodanese-like domain containing protein, putative	0.62	1	3	3		0.20760831	0
1333	TcYC6_0036040-RA	hypothetical protein, conserved	0.66	1	2	4		0.18045606	0
1334	TcYC6_0040480-RA	hypothetical protein, conserved	0.59	1	2	5		0.22914799	0
1335	TcYC6_0125910-RA	hypothetical protein, conserved	0.66	1	2	5		0.18045606	0
1336	TcYC6_0056160-RA	putative protein kinase C substrate protein, heavy chain	0.59	1	4	4		0.22914799	0
1337	TcYC6_0096230-RA	hypothetical protein, conserved	0.62	1	3	5		0.20760831	0
1338	TcYC6_0098930-RA	mago nashi-like protein	0.59	1	4	4		0.22914799	0
1339	TcYC6_0078740-RA	ribulose-5-phosphate 3-epimerase, putative	0.59	1	2	3		0.22914799	0
1340	TcYC6_0025610-RA	choline/carnitine O-acyltransferase , putative	1	1	0	4		0	0
1341	TcYC6_0016820-RA	glutaredoxin, putative	0.59	1	3	3		0.22914799	0
1342	TcYC6_0031670-RA	pteridine reductase	0.59	1	4	3		0.22914799	0
1343	TcYC6_0175340-RA	hypothetical protein, conserved	0.62	1	3	4		0.20760831	0
1344	TcYC6_0064260-RA	nuclear transport factor 2, putative	0.59	1	3	3		0.22914799	0
1345	TcYC6_0080210-RA	protein phosphatase 2C, putative	0.66	1	2	3		0.18045606	0
1346	TcYC6_0121090-RA	cytochrome oxidase subunit IX, putative	0.62	1	2	3		0.20760831	0
1347	TcYC6_0059480-RA	hypothetical protein, conserved	0.59	1	4	0		0.22914799	0
1348	TcYC6_0103130-RA	ras-family member, GTP-binding protein, putative	1	1	0	3		0	0
1349	TcYC6_0077570-RA	hypothetical protein, conserved	0.59	1	3	0		0.22914799	0
1350	TcYC6_0048380-RA	OSM3-like kinesin, putative	0.62	1	2	0		0.20760831	0
1351	TcYC6_0122380-RA	Sucrase/ferredoxin-like, putative	0.62	1	3	3		0.20760831	0
1352	TcYC6_0096050-RA	DREV methyltransferase, putative	0.62	1	3	3		0.20760831	0
1353	TcYC6_0086150-RA	Pseudokinase, putative	0.62	1	3	3		0.20760831	0
1354	TcYC6_0005780-RA	Casein kinase II subunit beta, putative	0.59	1	3	2		0.22914799	0
1355	TcYC6_0115510-RA	cysteine peptidase, Clan CD, family C13, putative	0.62	1	2	3		0.20760831	0
1356	TcYC6_0011170-RA	hypothetical protein	0.66	1	2	4		0.18045606	0
1357	TcYC6_0045380-RA	cysteine protease, putative	0.62	1	2	5		0.20760831	0
1358	TcYC6_0076690-RA	enoyl-CoA hydratase/Enoyl-CoA isomerase/3-hydroxyacyl-CoA dehydrogenase, putative	0.62	1	3	0		0.20760831	0
1359	TcYC6_0091570-RA	putative Unc104-like kinesin	0.59	1	3	0		0.22914799	0
1360	TcYC6_0031560-RA	(H+)-ATPase G subunit	0.62	1	3	3		0.20760831	0
1361	TcYC6_0052150-RA	1-acyl-sn-glycerol-3-phosphate acyltransferase, putative	0.62	1	3	3		0.20760831	0
1362	TcYC6_0081210-RA	hypothetical protein, conserved	0.62	1	3	3		0.20760831	0
1363	TcYC6_0111570-RA	hypothetical protein, conserved	0.62	1	3	4		0.20760831	0
1364	TcYC6_0107950-RA	intraflagellar transport protein 27	0.62	1	3	2		0.20760831	0
1365	TcYC6_0080120-RA	Eukaryotic translation initiation factor 4E type 5, putative	0.66	1	2	2		0.18045606	0
1366	TcYC6_0022580-RA	aspartyl-tRNA synthetase, putative	0.62	1	3	4		0.20760831	0
1367	TcYC6_0086950-RA	DnaJ domain containing protein, putative	0.62	1	3	2		0.20760831	0
1368	TcYC6_0056490-RA	NMD3 family, putative	0.59	1	4	2		0.22914799	0
1369	TcYC6_0072840-RA	hypothetical protein	0.66	1	2	3		0.18045606	0
1370	TcYC6_0078620-RA	DNA polymerase delta catalytic subunit, putative	0.66	1	2	2		0.18045606	0
1371	TcYC6_0091310-RA	hypothetical protein, conserved	0.62	1	2	2		0.20760831	0
1372	TcYC6_0019410-RA	hypothetical protein	0.62	1	2	2		0.20760831	0
1373	TcYC6_0065830-RA	signal peptidase type I, putative	0.62	1	3	2		0.20760831	0
1374	TcYC6_0112220-RA	succinate dehydrogenase subunit	1	1	0	2		0	0
1375	TcYC6_0115710-RA	hypothetical protein, conserved	0.66	1	2	4		0.18045606	0
1376	TcYC6_0074660-RA	heat shock protein DnaJ	0.66	1	2	5		0.18045606	0
1377	TcYC6_0007190-RA	aminomethyltransferase, mitochondrial, putative	0.66	1	2	3		0.18045606	0
1378	TcYC6_0012710-RA	hypothetical protein, conserved	0.66	1	2	0		0.18045606	0
1379	TcYC6_0052000-RA	TLR4 regulator and MIR-interacting MSAP, putative	1	1	0	2		0	0
1380	TcYC6_0107210-RA	C-5 sterol desaturase, putative	0.66	1	2	3		0.18045606	0
1381	TcYC6_0007780-RA	NUDIX hydrolase 3, putative	0.66	1	2	2		0.18045606	0
1382	TcYC6_0111680-RA	hypothetical protein, conserved	0.66	1	2	2		0.18045606	0
1383	TcYC6_0121710-RA	putative ubiquitin fusion degradation protein	0.62	1	3	0		0.20760831	0
1384	TcYC6_0054060-RA	LEM3 (ligand-effect modulator 3) family / CDC50 family, putative	0.66	1	2	3		0.18045606	0
1385	TcYC6_0069430-RA	hypothetical protein, conserved	0.66	1	2	4		0.18045606	0
1386	TcYC6_0078230-RA	hypothetical protein	0.62	1	2	2		0.20760831	0
1387	TcYC6_0097570-RA	hypothetical protein, conserved	1	1	0	4		0	0
1388	TcYC6_0040550-RA	ubiquinone biosynthesis protein-like protein, putative	1	1	0	3		0	0
1389	TcYC6_0031370-RA	5'-AMP-activated protein kinase subunit beta, putative	0.66	1	2	0		0.18045606	0
1390	TcYC6_0076300-RA	UNC119	0.62	1	2	0		0.20760831	0
1391	TcYC6_0123270-RA	branch point binding protein, putative	1	1	0	2		0	0
1392	TcYC6_0056560-RA	hypothetical protein, conserved	0.66	1	2	2		0.18045606	0
1393	TcYC6_0117210-RA	hypothetical protein, conserved	0.66	1	2	2		0.18045606	0
1394	TcYC6_0028080-RA	solanesyl-diphosphate synthase, putative	0.62	1	3	2		0.20760831	0
1395	TcYC6_0095370-RA	hypothetical protein, conserved	0.66	1	2	2		0.18045606	0
1396	TcYC6_0028420-RA	ERAD-associated E3 ubiquitin-protein ligase HRD1, putative	0.62	1	2	2		0.20760831	0
1397	TcYC6_0065790-RA	small ubiquitin protein, putative	0.66	1	2	2		0.18045606	0
1398	TcYC6_0114480-RA	hypothetical protein, conserved	0.66	1	2	2		0.18045606	0
1399	TcYC6_0082740-RA	STE/STE11 serine/threonine-protein kinase, putative	0.66	1	2	3		0.18045606	0
1400	TcYC6_0117260-RA	hypothetical protein, conserved	0.66	1	2	2		0.18045606	0
1401	TcYC6_0102610-RA	Alpha/beta hydrolase family, putative	0.66	1	2	0		0.18045606	0
1402	TcYC6_0051670-RA	small nuclear ribonucleoprotein component	1	1	0	2		0	0
1403	TcYC6_0028010-RA	PTP1-interacting protein, 39 kDa, putative	1	1	0	2		0	0
1404	TcYC6_0082770-RA	hypothetical protein, conserved	0.62	1	3	0		0.20760831	0
1405	TcYC6_0108490-RA	Triple RNA binding domain protein 3	0.66	1	2	0		0.18045606	0
1406	TcYC6_0045880-RA	Double RNA binding domain protein 12	0.66	1	2	3		0.18045606	0
1407	TcYC6_0113530-RA	WD domain, G-beta repeat, putative	0.66	1	2	3		0.18045606	0
1408	TcYC6_0013410-RA	hypothetical protein, conserved	0.66	1	2	2		0.18045606	0
1409	TcYC6_0122120-RA	small G-protein, putative	0.66	1	2	2		0.18045606	0
1410	TcYC6_0053940-RA	AKAP7 2'5' RNA ligase-like domain containing protein, putative	0.66	1	2	2		0.18045606	0
1411	TcYC6_0077580-RA	hypothetical protein	0.66	1	2	2		0.18045606	0
1412	TcYC6_0028040-RA	E1-like ubiquitin-activating enzyme, putative	0.66	1	2	2		0.18045606	0
1413	TcYC6_0081200-RA	hypothetical protein, conserved	0.66	1	2	3		0.18045606	0
1414	TcYC6_0062480-RA	putative choline/ethanolamine kinase	0.66	1	2	0		0.18045606	0
1415	TcYC6_0016520-RA	SSU ribosomal protein, mitochondrial, putative	1	1	0	3		0	0
1416	TcYC6_0050080-RA	hypothetical protein, conserved	1	1	0	2		0	0
1417	TcYC6_0078660-RA	mitochondrial RNA binding complex 1 subunit, putative	1	1	0	4		0	0
1418	TcYC6_0068420-RA	poly(A)-specific ribonuclease PARN, putative	1	1	0	2		0	0
1419	TcYC6_0090580-RA	DNA topoisomerase IB, large subunit, putative	0.66	1	2	0		0.18045606	0
1420	TcYC6_0100670-RA	peptidyl-prolyl cis-trans isomerase	1	1	0	2		0	0
1421	TcYC6_0034810-RA	hypothetical protein, conserved	1	1	0	2		0	0
1422	TcYC6_0115770-RA	Zn-finger in Ran binding protein and others/FYVE zinc finger, putative	0.66	1	2	0		0.18045606	0
1423	TcYC6_0112280-RA	nuclear cap binding complex subunit CBP110, putative	1	1	0	3		0	0
1424	TcYC6_0124380-RA	hypothetical protein, conserved	1	1	0	3		0	0
1425	TcYC6_0087360-RA	serine/threonine-protein phosphatase PP1, putative	1	1	0	2		0	0
1426	TcYC6_0043270-RA	inositol-1,4,5-trisphosphate (IP3) 5-phosphatase, putative	1	1	0	2		0	0
1427	TcYC6_0021790-RA	Mitochondrial ribosomal protein L29	1	1	0	3		0	0
1428	TcYC6_0079170-RA	mitochondrial RNA binding protein, putative	1	1	0	3		0	0
1429	TcYC6_0108100-RA	serine/threonine protein kinase RIO1, putative	1	1	0	2		0	0
1430	TcYC6_0025550-RA	hypothetical protein, conserved	0.66	1	2	2		0.18045606	0
1431	TcYC6_0046010-RA	Cytochrome c oxidase biogenesis protein Cmc1 like, putative	0.66	1	2	2		0.18045606	0
1432	TcYC6_0028240-RA	E2-like ubiquitin-conjugation enzyme, putative	0.66	1	2	2		0.18045606	0
1433	TcYC6_0067460-RA	ATP11 protein, putative	0.66	1	2	2		0.18045606	0
1434	TcYC6_0074730-RA	MP44	0.66	1	2	2		0.18045606	0
1435	TcYC6_0126660-RA	hypothetical protein, conserved	0.66	1	2	2		0.18045606	0
1436	TcYC6_0037080-RA	hypothetical protein, conserved	0.66	1	2	2		0.18045606	0
1437	TcYC6_0098120-RA	hypothetical protein, conserved	0.66	1	2	2		0.18045606	0
1438	TcYC6_0124930-RA	hypothetical protein, conserved	0.66	1	2	2		0.18045606	0
1439	TcYC6_0121380-RA	Uncharacterized conserved protein (DUF2042), putative	0.66	1	2	2		0.18045606	0
1440	TcYC6_0090560-RA	glyoxalase II	0.66	1	2	0		0.18045606	0
1441	TcYC6_0080510-RA	hypothetical protein, conserved	1	1	0	2		0	0
1442	TcYC6_0061690-RA	Mitochondrial SSU ribosomal protein 29, putative	0.66	1	2	0		0.18045606	0
1443	TcYC6_0109590-RA	hypothetical protein, conserved	1	1	0	2		0	0
1444	TcYC6_0066710-RA	protein tyrosine phosphatase-like protein, putative	1	1	0	3		0	0
1445	TcYC6_0019070-RA	NAD dependent epimerase/dehydratase family, putative	1	1	0	2		0	0
1446	TcYC6_0082180-RA	Inhibitor of apoptosis-promoting Bax1, putative	1	1	0	2		0	0
1447	TcYC6_0075970-RA	acyl-CoA oxidase, putative	1	1	0	2		0	0
1448	TcYC6_0028550-RA	hypothetical protein	0.66	1	2	0		0.18045606	0
1449	TcYC6_0049300-RA	Rab-GTPase-TBC domain containing protein, putative	1	1	0	2		0	0
1450	TcYC6_0048870-RA	kinesin, putative	0.66	1	2	0		0.18045606	0
1451	TcYC6_0024750-RA	Trans-2-enoyl-ACP reductase 1, putative	1	1	0	2		0	0
1452	TcYC6_0096680-RA	aldehyde dehydrogenase family, putative	1	1	0	2		0	0
1453	TcYC6_0043140-RA	60Kd inner membrane protein, putative	1	1	0	2		0	0
1454	TcYC6_0109550-RA	COPII coat assembly protein sec16, putative	1	1	0	2		0	0
1455	TcYC6_0124140-RA	STE/STE11 serine/threonine-protein kinase, putative	0.66	1	2	0		0.18045606	0
1456	TcYC6_0091100-RA	TPR repeat, putative	0.66	1	2	0		0.18045606	0
1457	TcYC6_0125270-RA	Protein prenyltransferase alpha subunit repeat, putative	0.66	1	2	0		0.18045606	0
1458	TcYC6_0022080-RA	peroxin 14, putative	1	1	0	2		0	0
1459	TcYC6_0092230-RA	cap guanylyltransferase-methyltransferase 1	1	1	0	2		0	0
1460	TcYC6_0034740-RA	Isoprenylcysteine alpha-carbonyl methylesterase, putative	1	1	0	2		0	0
1461	TcYC6_0122530-RA	rab-like GTPase activating protein, putative	1	1	0	2		0	0
1462	TcYC6_0175230-RA	regulator of chromosome condensation 1-like protein	1	1	0	3		0	0
1463	TcYC6_0076230-RA	succinate dehydrogenase subunit	1	1	0	3		0	0
1464	TcYC6_0069150-RA	hypothetical protein, conserved	1	1	0	2		0	0
1465	TcYC6_0127730-RA	serine carboxypeptidase S28, putative	1	1	0	2		0	0
1466	TcYC6_0119300-RA	hypothetical protein, conserved	1	1	0	2		0	0
1467	TcYC6_0040690-RA	hypothetical protein, conserved	1	1	0	2		0	0
1468	TcYC6_0115980-RA	Mitochondrial ribosomal protein S8	1	1	0	2		0	0
1469	TcYC6_0000050-RA	hypothetical protein, conserved	0.66	1	2	0		0.18045606	0
1470	TcYC6_0105330-RA	p-nitrophenylphosphatase, putative	0.66	1	2	0		0.18045606	0
1471	TcYC6_0119480-RA	cytochrome c oxidase assembly protein, putative	1	1	0	2		0	0
1472	TcYC6_0048630-RA	hypothetical protein, conserved	1	1	0	2		0	0
1473	TcYC6_0108620-RA	hypothetical protein, conserved	0.66	1	2	0		0.18045606	0
1474	TcYC6_0117990-RA	hypothetical protein, conserved	1	1	0	2		0	0
1475	TcYC6_0019060-RA	hypothetical protein, conserved	1	1	0	2		0	0
1476	TcYC6_0075200-RA	RNA-binding protein	1	1	0	2		0	0
1477	TcYC6_0105090-RA	DNA-directed RNA polymerase II subunit RPB1	1	1	0	2		0	0
1478	TcYC6_0054080-RA	Ras-related protein Rab4	1	1	0	2		0	0
1479	TcYC6_0089910-RA	hypothetical protein, conserved	1	1	0	2		0	0
1480	TcYC6_0127100-RA	hypothetical protein, conserved	1	1	0	2		0	0
1481	TcYC6_0012510-RA	conserved protein	1	1	0	2		0	0
1482	TcYC6_0125410-RA	Protein of unknown function (DUF778), putative	1	1	0	2		0	0
1483	TcYC6_0054420-RA	3-Beta-hydroxysteroid-delta(8), delta(7)-isomerase, putative	1	1	0	2		0	0
1484	TcYC6_0048350-RA	hypothetical protein, conserved	1	1	0	2		0	0
1485	TcYC6_0077540-RA	hypothetical protein, conserved	1	1	0	2		0	0
1486	TcYC6_0030460-RA	Ran-binding protein	1	1	0	3		0	0
1487	TcYC6_0067310-RA	kinesin, putative	1	1	0	2		0	0
1488	TcYC6_0036540-RA	Methyltransferase TYW3, putative	1	1	0	2		0	0
1489	TcYC6_0075550-RA	hypothetical protein, conserved	1	1	0	2		0	0
1490	TcYC6_0121760-RA	hypothetical protein, conserved	1	1	0	2		0	0
1491	TcYC6_0113500-RA	hypothetical protein, conserved	1	1	0	2		0	0
1492	TcYC6_0031550-RA	hypothetical protein, conserved	1	1	0	2		0	0
1493	TcYC6_0120220-RA	hypothetical protein, conserved	1	1	0	2		0	0
1494	TcYC6_0119810-RA	translation elongation factor EF-2, putative	1	1	0	2		0	0
1495	TcYC6_0052290-RA	hypothetical protein, conserved	1	1	0	2		0	0
1496	TcYC6_0046910-RA	predicted TPR repeat protein	1	1	0	2		0	0
1497	TcYC6_0113620-RA	hypothetical protein, conserved	1	1	0	2		0	0
1498	TcYC6_0017210-RA	exosome-associated protein 1, putative	1	1	0	2		0	0
1499	TcYC6_0023560-RA	hypothetical protein, conserved	1	1	0	2		0	0
1500	TcYC6_0057610-RA	zinc finger CCCH domain containing protein 17	1	1	0	2		0	0
1501	TcYC6_0111130-RA	hypothetical protein, conserved	1	1	0	2		0	0
1502	TcYC6_0123370-RA	oxidoreductase, putative	1	1	0	2		0	0
1503	TcYC6_0030500-RA	hypothetical protein, conserved	1	1	0	2		0	0
1504	TcYC6_0024730-RA	Mitochondrial 39-S ribosomal protein L47 (MRP-L47), putative	1	1	0	2		0	0
1505	TcYC6_0079150-RA	hypothetical protein, conserved	1	1	0	2		0	0
1506	TcYC6_0048100-RA	STE/STE11 serine/threonine-protein kinase, putative	1	1	0	2		0	0
1507	TcYC6_0044250-RA	PA domain containing protein, putative	1	1	0	2		0	0
1508	TcYC6_0106400-RA	Mitochondrial ribosomal protein L51 / S25 / CI-B8 domain containing protein, putative	1	1	0	2		0	0
1509	TcYC6_0095340-RA	glycosyltransferase family 28 protein, putative	1	1	0	2		0	0
1510	TcYC6_0111050-RA	hypothetical protein, conserved	1	1	0	2		0	0
1511	TcYC6_0120120-RA	vacuolar sorting protein, putative	1	1	0	2		0	0
1512	TcYC6_0071280-RA	hypothetical protein, conserved	1	1	0	2		0	0
1513	TcYC6_0114110-RA	Vesicle-trafficking protein SEC22, putative	1	1	0	2		0	0
1514	TcYC6_0049620-RA	hypothetical protein, conserved	1	1	0	2		0	0
1515	TcYC6_0042170-RA	kinesin, putative	1	1	0	2		0	0
1516	TcYC6_0049060-RA	hypothetical protein, conserved	1	1	0	2		0	0
1517	TcYC6_0083880-RA	hypothetical protein, conserved	1	1	0	2		0	0
1518	TcYC6_0117550-RA	NAD binding domain of 6-phosphogluconate dehydrogenase/NAD-binding of NADP-dependent 3-hydroxyisobutyrate dehydrogenase, putative	1	1	0	2		0	0
1519	TcYC6_0065860-RA	hypothetical protein, conserved	1	1	0	2		0	0
1520	TcYC6_0016120-RA	hypothetical protein	1	1	0	2		0	0
1521	TcYC6_0075410-RA	repressor activator protein 1	1	1	0	2		0	0
1522	TcYC6_0116250-RA	PhoD-like phosphatase, putative	1	1	0	2		0	0
1523	TcYC6_0062380-RA	threonyl-tRNA synthetase, putative	0.29	1	49	49		0.537602	0
1524	TcYC6_0059630-RA	thimet oligopeptidase, putative	0.3	1	40	42		0.52287875	0
1525	TcYC6_0072610-RA	heat shock protein 84, putative	0.31	1	39	42		0.50863831	0
1526	TcYC6_0007280-RA	S-adenosylhomocysteine hydrolase, putative	0.32	1	30	31		0.49485002	0
1527	TcYC6_0006450-RA	2-oxoglutarate dehydrogenase E1 component, putative	0.33	1	34	36		0.48148606	0
1528	TcYC6_0034620-RA	hypothetical protein, conserved	0.34	1	41	33		0.46852108	0
1529	TcYC6_0010870-RA	beta tubulin, putative	0.036	1	41	42		14436975	0
1530	TcYC6_0020440-RA	Present in the outer mitochondrial membrane proteome 10	0.34	1	30	32		0.46852108	0
1531	TcYC6_0102100-RA	mitochondrial processing peptidase alpha subunit, putative	0.35	1	23	23		0.45593196	0
1532	TcYC6_0121550-RA	2,3-bisphosphoglycerate-independent phosphoglycerate mutase, putative	0.35	1	24	26		0.45593196	0
1533	TcYC6_0083870-RA	2-amino-3-ketobutyrate coenzyme A ligase, putative	0.27	1	22	21		0.56863624	0
1534	TcYC6_0126050-RA	hypothetical protein, conserved	0.27	1	47	48		0.56863624	0
1535	TcYC6_0106670-RA	vacuolar-type proton translocating pyrophosphatase 1	0.36	1	19	18		0.4436975	0
1536	TcYC6_0058110-RA	glutathione peroxidase-like protein, putative	0.36	1	23	21		0.4436975	0
1537	TcYC6_0126770-RA	tyrosine aminotransferase, putative	0.36	1	16	17		0.4436975	0
1538	TcYC6_0068430-RA	metallo-peptidase, Clan MG, Family M24, putative	0.36	1	18	16		0.4436975	0
1539	TcYC6_0054780-RA	transaldolase, putative	0.37	1	19	24		0.43179828	0
1540	TcYC6_0077260-RA	translation initiation factor IF-2, putative	0.37	1	22	22		0.43179828	0
1541	TcYC6_0073360-RA	60S acidic ribosomal protein P0, putative	0.38	1	13	15		0.4202164	0
1542	TcYC6_0102710-RA	Thiamin pyrophosphokinase, vitamin B1 binding domain containing protein, putative	0.38	1	19	18		0.4202164	0
1543	TcYC6_0045140-RA	Component of motile flagella 15	0.38	1	21	24		0.4202164	0
1544	TcYC6_0046970-RA	proteasome activator protein pa26, putative	0.38	1	16	15		0.4202164	0
1545	TcYC6_0046850-RA	60S ribosomal protein L18a, putative	0.38	1	13	14		0.4202164	0
1546	TcYC6_0046080-RA	Putative Phosphatase/Protein of unknown function DUF89, putative	0.39	1	22	22		0.40893539	0
1547	TcYC6_0005700-RA	40S ribosomal protein SA, putative	0.39	1	13	13		0.40893539	0
1548	TcYC6_0123160-RA	L-2-hydroxyglutarate dehydrogenase, mitochondrial, putative	0.39	1	19	21		0.40893539	0
1549	TcYC6_0093170-RA	guide RNA associated protein, GAP2, putative	0.39	1	15	15		0.40893539	0
1550	TcYC6_0080300-RA	hypothetical protein, conserved	0.39	1	16	12		0.40893539	0
1551	TcYC6_0098890-RA	S-adenosylmethionine synthetase, putative	0.31	1	22	23		0.50863831	0
1552	TcYC6_0009400-RA	mitochondrial processing peptidase alpha subunit, putative	0.39	1	16	16		0.40893539	0
1553	TcYC6_0095910-RA	hypothetical protein, conserved	0.39	1	17	21		0.40893539	0
1554	TcYC6_0095660-RA	co-chaperone GrpE, putative	0.39	1	15	16		0.40893539	0
1555	TcYC6_0006570-RA	cysteine synthase, putative	0.39	1	16	14		0.40893539	0
1556	TcYC6_0073460-RA	hypothetical protein, conserved	0.31	1	26	26		0.50863831	0
1557	TcYC6_0096260-RA	pyridoxal kinase, putative	0.31	1	14	15		0.50863831	0
1558	TcYC6_0004020-RA	fatty acyl CoA synthetase, putative	0.39	1	14	16		0.40893539	0
1559	TcYC6_0007150-RA	60S ribosomal protein L10a, putative	0.31	1	17	17		0.50863831	0
1560	TcYC6_0098240-RA	glyceraldehyde 3-phosphate dehydrogenase, putative	0.22	0.9	24	24		0.65757732	-0.15200309344505
1561	TcYC6_0042910-RA	phosphoinositide-specific phospholipase C	0.4	0.9	19	19		0.39794001	-0.15200309344505
1562	TcYC6_0030300-RA	alanine racemase, putative	0.4	0.9	12	11		0.39794001	-0.15200309344505
1563	TcYC6_0089430-RA	asparaginyl-tRNA synthetase, putative	0.22	0.9	38	35		0.65757732	-0.15200309344505
1564	TcYC6_0007830-RA	hypothetical protein, conserved	0.4	0.9	14	18		0.39794001	-0.15200309344505
1565	TcYC6_0025520-RA	Double RNA binding domain protein 3	0.4	0.9	8	8		0.39794001	-0.15200309344505
1566	TcYC6_0002740-RA	ABC transporter, putative	0.4	0.9	15	15		0.39794001	-0.15200309344505
1567	TcYC6_0122000-RA	40S ribosomal protein S12, putative	0.4	0.9	9	8		0.39794001	-0.15200309344505
1568	TcYC6_0091050-RA	phosphomannomutase-like protein, putative	0.32	0.9	23	20		0.49485002	-0.15200309344505
1569	TcYC6_0036970-RA	ribonucleoside-diphosphate reductase small chain, putative	0.32	0.9	16	17		0.49485002	-0.15200309344505
1570	TcYC6_0092990-RA	hypothetical protein, conserved	0.4	0.9	12	15		0.39794001	-0.15200309344505
1571	TcYC6_0102690-RA	40S ribosomal protein S4, putative	0.32	0.9	20	20		0.49485002	-0.15200309344505
1572	TcYC6_0126620-RA	developmentally regulated GTP-binding protein, putative	0.4	0.9	13	11		0.39794001	-0.15200309344505
1573	TcYC6_0000570-RA	Mitochondrial outer membrane protein porin, putative	0.32	0.9	21	21		0.49485002	-0.15200309344505
1574	TcYC6_0098430-RA	RNA-binding protein 42 (RNA-binding motif protein 42), putative	0.32	0.9	12	13		0.49485002	-0.15200309344505
1575	TcYC6_0101710-RA	protein kinase A regulatory subunit	0.32	0.9	22	25		0.49485002	-0.15200309344505
1576	TcYC6_0081230-RA	fumarate hydratase, putative	0.32	0.9	25	24		0.49485002	-0.15200309344505
1577	TcYC6_0092760-RA	40S ribosomal protein S15, putative	0.41	0.9	4	4		0.38721614	-0.15200309344505
1578	TcYC6_0058130-RA	cyclophilin, putative	0.41	0.9	9	9		0.38721614	-0.15200309344505
1579	TcYC6_0119710-RA	2,4-dihydroxyhept-2-ene-1,7-dioic acid aldolase, putative	0.32	0.9	10	9		0.49485002	-0.15200309344505
1580	TcYC6_0069500-RA	hypothetical protein, conserved	0.41	0.9	13	13		0.38721614	-0.15200309344505
1581	TcYC6_0067430-RA	CHAT domain containing protein, putative	0.41	0.9	13	16		0.38721614	-0.15200309344505
1582	TcYC6_0107380-RA	Calpain-like protein 2	0.41	0.9	11	11		0.38721614	-0.15200309344505
1583	TcYC6_0019180-RA	Thioredoxin-like, putative	0.41	0.9	9	10		0.38721614	-0.15200309344505
1584	TcYC6_0036400-RA	Flagellum attachment zone protein 3	0.41	0.9	13	9		0.38721614	-0.15200309344505
1585	TcYC6_0124480-RA	RNA-binding protein RGGm	0.2	0.9	18	18		0.69897	-0.15200309344505
1586	TcYC6_0126710-RA	tyrosine aminotransferase, putative	0.27	0.9	18	18		0.56863624	-0.15200309344505
1587	TcYC6_0107020-RA	putative mitochondrial RNA binding protein	0.18	0.9	48	53		0.74472749	-0.15200309344505
1588	TcYC6_0105140-RA	hypothetical protein, conserved	0.33	0.9	19	20		0.48148606	-0.15200309344505
1589	TcYC6_0092250-RA	GMP synthase [glutamine-hydrolysing]	0.33	0.9	26	27		0.48148606	-0.15200309344505
1590	TcYC6_0053110-RA	proteasome regulatory non-ATPase subunit, putative	0.41	0.9	12	9		0.38721614	-0.15200309344505
1591	TcYC6_0095870-RA	adenosine kinase, putative	0.41	0.9	10	11		0.38721614	-0.15200309344505
1592	TcYC6_0003610-RA	phosphoribosylpyrophosphate synthetase, putative	0.41	0.9	10	12		0.38721614	-0.15200309344505
1593	TcYC6_0077860-RA	serine peptidase , putative	0.23	0.9	37	32		0.63827216	-0.15200309344505
1594	TcYC6_0100430-RA	Ras-related protein Rab1A	0.33	0.9	14	15		0.48148606	-0.15200309344505
1595	TcYC6_0045560-RA	deoxyribose-phosphate aldolase, putative	0.33	0.9	13	13		0.48148606	-0.15200309344505
1596	TcYC6_0089970-RA	regulatory subunit of protein kinase a-like protein, putative	0.27	0.9	26	25		0.56863624	-0.15200309344505
1597	TcYC6_0000830-RA	ATP-dependent Clp protease subunit, heat shock protein 78, putative	0.23	0.9	37	36		0.63827216	-0.15200309344505
1598	TcYC6_0022740-RA	methionyl-tRNA synthetase, putative	0.23	0.9	29	30		0.63827216	-0.15200309344505
1599	TcYC6_0030710-RA	hypothetical protein, conserved	0.33	0.9	16	15		0.48148606	-0.15200309344505
1600	TcYC6_0102340-RA	proteasome regulatory ATPase subunit 2, putative	0.33	0.9	17	18		0.48148606	-0.15200309344505
1601	TcYC6_0045370-RA	Monooxygenase, putative	0.42	0.9	11	11		0.37675071	-0.15200309344505
1602	TcYC6_0114690-RA	19S proteasome non-atpase subunit 8	0.42	0.9	8	9		0.37675071	-0.15200309344505
1603	TcYC6_0013590-RA	P27 protein, putative	0.42	0.9	11	8		0.37675071	-0.15200309344505
1604	TcYC6_0058100-RA	trifunctional enzyme alpha subunit, mitochondrial precursor-like protein	0.18	0.9	40	39		0.74472749	-0.15200309344505
1605	TcYC6_0053320-RA	chaperonin containing t-complex protein, putative	0.28	0.9	21	20		0.55284197	-0.15200309344505
1606	TcYC6_0030480-RA	hypothetical protein, conserved	0.42	0.9	9	8		0.37675071	-0.15200309344505
1607	TcYC6_0121770-RA	protein transport protein SEC23	0.42	0.9	10	12		0.37675071	-0.15200309344505
1608	TcYC6_0061700-RA	proteasome beta-1 subunit, putative	0.42	0.9	10	10		0.37675071	-0.15200309344505
1609	TcYC6_0049540-RA	Unconventional myosin	0.24	0.9	34	31		0.61978876	-0.15200309344505
1610	TcYC6_0009170-RA	hypothetical protein, conserved	0.33	0.9	15	15		0.48148606	-0.15200309344505
1611	TcYC6_0067510-RA	60S ribosomal protein L5, putative	0.28	0.9	19	19		0.55284197	-0.15200309344505
1612	TcYC6_0015680-RA	major vault protein, putative	0.077	0.9	56	56		111350927	-0.15200309344505
1613	TcYC6_0109720-RA	hypothetical protein	0.24	0.9	25	28		0.61978876	-0.15200309344505
1614	TcYC6_0125700-RA	Serine/threonine-protein kinase NEK17, putative	0.33	0.9	16	17		0.48148606	-0.15200309344505
1615	TcYC6_0028140-RA	nucleosome assembly protein-like protein, putative	0.42	0.9	7	7		0.37675071	-0.15200309344505
1616	TcYC6_0107920-RA	tryptophanyl-tRNA synthetase, putative	0.42	0.9	11	10		0.37675071	-0.15200309344505
1617	TcYC6_0097600-RA	reticulon domain protein, putative	0.42	0.9	7	7		0.37675071	-0.15200309344505
1618	TcYC6_0043620-RA	anion-transporting ATPase-like, putative	0.42	0.9	10	11		0.37675071	-0.15200309344505
1619	TcYC6_0014160-RA	mitochondrial RNA binding protein 16	0.42	0.9	7	6		0.37675071	-0.15200309344505
1620	TcYC6_0054880-RA	apurinic/apyrimidinic endonuclease	0.42	0.9	9	10		0.37675071	-0.15200309344505
1621	TcYC6_0052640-RA	phosphomannose isomerase, putative	0.42	0.9	10	10		0.37675071	-0.15200309344505
1622	TcYC6_0088930-RA	pyroglutamyl-peptidase I, putative	0.42	0.9	6	6		0.37675071	-0.15200309344505
1623	TcYC6_0011760-RA	40S ribosomal protein S17, putative	0.33	0.9	9	12		0.48148606	-0.15200309344505
1624	TcYC6_0086100-RA	methyltransferase domain containing protein, putative	0.33	0.9	16	17		0.48148606	-0.15200309344505
1625	TcYC6_0108150-RA	Hsc70-interacting protein, putative	0.33	0.9	12	11		0.48148606	-0.15200309344505
1626	TcYC6_0112710-RA	lysosomal alpha-mannosidase precursor, putative	0.33	0.9	16	16		0.48148606	-0.15200309344505
1627	TcYC6_0077590-RA	hypothetical protein, conserved	0.33	0.9	16	17		0.48148606	-0.15200309344505
1628	TcYC6_0071020-RA	hypothetical protein, conserved	0.33	0.9	19	17		0.48148606	-0.15200309344505
1629	TcYC6_0050270-RA	putative pyrroline-5-carboxylate synthetase-like protein	0.18	0.9	39	39		0.74472749	-0.15200309344505
1630	TcYC6_0076560-RA	Phosphoenolpyruvate carboxykinase [ATP], glycosomal	0.096	0.9	32	34		101772877	-0.15200309344505
1631	TcYC6_0118160-RA	GTP-binding nuclear protein rtb2, putative	0.34	0.9	13	13		0.46852108	-0.15200309344505
1632	TcYC6_0146880-RA	retrotransposon hot spot (RHS) protein, putative	0.34	0.9	15	14		0.46852108	-0.15200309344505
1633	TcYC6_0069970-RA	60S ribosomal protein L27A/L29, putative	0.34	0.9	10	10		0.46852108	-0.15200309344505
1634	TcYC6_0043690-RA	protein associated with differentiation 8, putative	0.43	0.9	8	11		0.36653154	-0.15200309344505
1635	TcYC6_0064610-RA	Ras-related protein RabX1, putative	0.43	0.9	8	10		0.36653154	-0.15200309344505
1636	TcYC6_0105310-RA	hypothetical protein, conserved	0.43	0.9	10	9		0.36653154	-0.15200309344505
1637	TcYC6_0057750-RA	hypothetical protein, conserved	0.43	0.9	8	8		0.36653154	-0.15200309344505
1638	TcYC6_0022430-RA	40S ribosomal protein S23, putative	0.43	0.9	6	6		0.36653154	-0.15200309344505
1639	TcYC6_0061210-RA	metacaspase, putative	0.43	0.9	7	7		0.36653154	-0.15200309344505
1640	TcYC6_0025480-RA	cytochrome c oxidase assembly factor, putative	0.43	0.9	7	6		0.36653154	-0.15200309344505
1641	TcYC6_0100460-RA	CAMK/CAMKL family protein kinase, putative	0.28	0.9	14	14		0.55284197	-0.15200309344505
1642	TcYC6_0047040-RA	NADH-dependent fumarate reductase	0.28	0.9	22	22		0.55284197	-0.15200309344505
1643	TcYC6_0009720-RA	hypothetical protein, conserved	0.14	0.9	44	39		0.85387196	-0.15200309344505
1644	TcYC6_0080980-RA	60S ribosomal protein L17, putative	0.34	0.9	8	7		0.46852108	-0.15200309344505
1645	TcYC6_0100370-RA	hypothetical protein, conserved	0.34	0.9	12	10		0.46852108	-0.15200309344505
1646	TcYC6_0114470-RA	40S ribosomal protein S2, putative	0.24	0.9	16	15		0.61978876	-0.15200309344505
1647	TcYC6_0044100-RA	14-3-3 protein 2, putative	0.24	0.9	16	15		0.61978876	-0.15200309344505
1648	TcYC6_0175630-RA	trypanothione reductase, putative	0.18	0.9	29	28		0.74472749	-0.15200309344505
1649	TcYC6_0056720-RA	heat shock 70 kDa protein, putative	0.085	0.9	35	30		107058107	-0.15200309344505
1650	TcYC6_0029510-RA	short chain 3-hydroxyacyl-CoA dehydrogenase, putative	0.28	0.9	16	15		0.55284197	-0.15200309344505
1651	TcYC6_0121430-RA	Mitochondrial ATP synthase subunit 5	0.34	0.9	11	13		0.46852108	-0.15200309344505
1652	TcYC6_0109100-RA	ADP-ribosylation factor-like protein 3, putative	0.34	0.9	10	9		0.46852108	-0.15200309344505
1653	TcYC6_0046480-RA	prohibitin, putative	0.34	0.9	11	11		0.46852108	-0.15200309344505
1654	TcYC6_0076150-RA	ras-related protein rab-14, putative	0.34	0.9	10	10		0.46852108	-0.15200309344505
1655	TcYC6_0007160-RA	transcription factor BTF3, putative	0.43	0.9	5	6		0.36653154	-0.15200309344505
1656	TcYC6_0013460-RA	ribosomal protein S26, putative	0.43	0.9	5	5		0.36653154	-0.15200309344505
1657	TcYC6_0068510-RA	hypothetical protein, conserved	0.43	0.9	8	8		0.36653154	-0.15200309344505
1658	TcYC6_0112490-RA	eukaryotic translation initiation factor 5, putative	0.34	0.9	14	14		0.46852108	-0.15200309344505
1659	TcYC6_0003450-RA	Mitochondrial ATP synthase subunit, putative	0.28	0.9	20	18		0.55284197	-0.15200309344505
1660	TcYC6_0013960-RA	acyl-CoA dehydrogenase, putative	0.14	0.9	34	32		0.85387196	-0.15200309344505
1661	TcYC6_0049180-RA	L-galactonolactone oxidase	0.24	0.9	18	16		0.61978876	-0.15200309344505
1662	TcYC6_0083970-RA	fatty acid desaturase, putative	0.28	0.9	18	17		0.55284197	-0.15200309344505
1663	TcYC6_0049760-RA	enoyl-CoA hydratase/isomerase family protein, putative	0.28	0.9	15	16		0.55284197	-0.15200309344505
1664	TcYC6_0018320-RA	hypothetical protein, conserved	0.43	0.9	7	9		0.36653154	-0.15200309344505
1665	TcYC6_0025120-RA	ubiquitin-conjugating enzyme E2, putative	0.43	0.9	5	7		0.36653154	-0.15200309344505
1666	TcYC6_0018360-RA	TFIIF-stimulated CTD phosphatase, putative	0.43	0.9	4	5		0.36653154	-0.15200309344505
1667	TcYC6_0098700-RA	hypothetical protein, conserved	0.43	0.9	8	6		0.36653154	-0.15200309344505
1668	TcYC6_0116620-RA	mitochondrial carrier protein	0.43	0.9	7	8		0.36653154	-0.15200309344505
1669	TcYC6_0045400-RA	Protein of unknown function (DUF1637), putative	0.43	0.9	6	6		0.36653154	-0.15200309344505
1670	TcYC6_0006540-RA	signal recognition particle receptor like protein, putative	0.43	0.9	7	6		0.36653154	-0.15200309344505
1671	TcYC6_0022420-RA	cdc2-related kinase 1	0.43	0.9	8	6		0.36653154	-0.15200309344505
1672	TcYC6_0058200-RA	hypothetical protein, conserved	0.43	0.9	7	6		0.36653154	-0.15200309344505
1673	TcYC6_0046790-RA	CAMK/CAMKL family protein kinase, putative	0.43	0.9	8	2		0.36653154	-0.15200309344505
1674	TcYC6_0009450-RA	elongation factor 1-alpha, putative	0.0076	0.9	35	34		211918641	-0.15200309344505
1675	TcYC6_0069180-RA	ATP-dependent RNA helicase, putative	0.019	0.9	52	51		17212464	-0.15200309344505
1676	TcYC6_0043470-RA	hypothetical protein, conserved	0.28	0.9	12	12		0.55284197	-0.15200309344505
1677	TcYC6_0042450-RA	Mono-functional DNA-alkylating methyl methanesulfonate N-term/CPSF A subunit region, putative	0.28	0.9	22	20		0.55284197	-0.15200309344505
1678	TcYC6_0091620-RA	putative beta prime cop protein	0.2	0.9	28	30		0.69897	-0.15200309344505
1679	TcYC6_0045670-RA	glucosamine-fructose-6-phosphate aminotransferase, putative	0.24	0.9	20	20		0.61978876	-0.15200309344505
1680	TcYC6_0022120-RA	ATP synthase F1 subunit gamma protein, putative	0.34	0.9	12	11		0.46852108	-0.15200309344505
1681	TcYC6_0111240-RA	inosine-adenosine-guanosine-nucleosidehydrolase, putative	0.34	0.9	8	9		0.46852108	-0.15200309344505
1682	TcYC6_0091000-RA	serine-palmitoyl-CoA transferase	0.28	0.9	15	13		0.55284197	-0.15200309344505
1683	TcYC6_0089730-RA	hypothetical protein, conserved	0.091	0.9	22	21		104095861	-0.15200309344505
1684	TcYC6_0072640-RA	hypothetical protein, conserved	0.28	0.9	14	14		0.55284197	-0.15200309344505
1685	TcYC6_0090540-RA	aldose 1-epimerase, putative	0.28	0.9	14	14		0.55284197	-0.15200309344505
1686	TcYC6_0042220-RA	Present in the outer mitochondrial membrane proteome 37	0.28	0.9	14	11		0.55284197	-0.15200309344505
1687	TcYC6_0095860-RA	dTDP-glucose 4,6-dehydratase, putative	0.44	0.9	5	9		0.35654732	-0.15200309344505
1688	TcYC6_0044600-RA	proteasome beta 3 subunit, putative	0.44	0.9	5	6		0.35654732	-0.15200309344505
1689	TcYC6_0013250-RA	kinetoplast poly(A) polymerase 1	0.44	0.9	7	9		0.35654732	-0.15200309344505
1690	TcYC6_0006410-RA	vacuolar protein sorting-associated protein-like, putative	0.44	0.9	6	8		0.35654732	-0.15200309344505
1691	TcYC6_0007300-RA	hypothetical protein, conserved	0.44	0.9	6	8		0.35654732	-0.15200309344505
1692	TcYC6_0125930-RA	aldehyde dehydrogenase	0.44	0.9	7	8		0.35654732	-0.15200309344505
1693	TcYC6_0079650-RA	ribosomal protein L24, putative	0.44	0.9	3	3		0.35654732	-0.15200309344505
1694	TcYC6_0092390-RA	translocon-associated protein (TRAP), alpha subunit, putative	0.44	0.9	4	4		0.35654732	-0.15200309344505
1695	TcYC6_0093690-RA	adaptor complex AP-1 medium subunit, putative	0.44	0.9	7	4		0.35654732	-0.15200309344505
1696	TcYC6_0115850-RA	hypothetical protein, conserved	0.44	0.9	7	7		0.35654732	-0.15200309344505
1697	TcYC6_0066240-RA	delta-adaptin	0.44	0.9	7	6		0.35654732	-0.15200309344505
1698	TcYC6_0088800-RA	hypothetical protein, conserved	0.44	0.9	6	5		0.35654732	-0.15200309344505
1699	TcYC6_0098830-RA	hypothetical protein, conserved	0.44	0.9	6	6		0.35654732	-0.15200309344505
1700	TcYC6_0017090-RA	calpain-like cysteine peptidase , putative	0.44	0.9	6	5		0.35654732	-0.15200309344505
1701	TcYC6_0024550-RA	putative cAMP-specific phosphodiesterase	0.44	0.9	6	6		0.35654732	-0.15200309344505
1702	TcYC6_0095010-RA	mitochondrial RNA binding protein 1, putative	0.44	0.9	7	7		0.35654732	-0.15200309344505
1703	TcYC6_0042410-RA	zinc-finger of a C2HC-type, putative	0.44	0.9	7	4		0.35654732	-0.15200309344505
1704	TcYC6_0075780-RA	chaperone protein DnaJ, putative	0.2	0.9	19	18		0.69897	-0.15200309344505
1705	TcYC6_0053600-RA	RNA-binding protein, putative	0.17	0.8	17	19		0.76955108	-0.321928094887362
1706	TcYC6_0066800-RA	hypothetical protein, conserved	0.23	0.8	21	19		0.63827216	-0.321928094887362
1707	TcYC6_0099660-RA	ATP-dependent DEAD/H RNA helicase, putative	0.23	0.8	15	12		0.63827216	-0.321928094887362
1708	TcYC6_0081630-RA	signal recognition particle, putative	0.23	0.8	20	16		0.63827216	-0.321928094887362
1709	TcYC6_0113960-RA	metallo- peptidase, Clan MG, Family M24	0.34	0.8	8	10		0.46852108	-0.321928094887362
1710	TcYC6_0068120-RA	hypothetical protein, conserved	0.34	0.8	12	10		0.46852108	-0.321928094887362
1711	TcYC6_0043490-RA	hypothetical protein, conserved	0.11	0.8	18	17		0.95860731	-0.321928094887362
1712	TcYC6_0113640-RA	signal recognition particle protein, putative	0.28	0.8	15	17		0.55284197	-0.321928094887362
1713	TcYC6_0019520-RA	threonine synthase, putative	0.28	0.8	17	16		0.55284197	-0.321928094887362
1714	TcYC6_0080570-RA	dolicholphosphate-mannose synthase, putative	0.28	0.8	14	12		0.55284197	-0.321928094887362
1715	TcYC6_0093140-RA	proteasome regulatory ATPase subunit 5	0.28	0.8	14	12		0.55284197	-0.321928094887362
1716	TcYC6_0146240-RA	retrotransposon hot spot (RHS) protein, putative	0.23	0.8	18	16		0.63827216	-0.321928094887362
1717	TcYC6_0016660-RA	conserved protein, unknown function	0.28	0.8	16	15		0.55284197	-0.321928094887362
1718	TcYC6_0055910-RA	prohibitin, putative	0.28	0.8	14	14		0.55284197	-0.321928094887362
1719	TcYC6_0124910-RA	sterol C-24 reductase, putative	0.28	0.8	9	10		0.55284197	-0.321928094887362
1720	TcYC6_0022860-RA	ribonuclease L inhibitor, putative	0.34	0.8	11	12		0.46852108	-0.321928094887362
1721	TcYC6_0014480-RA	DEAD-box ATP-dependent RNA helicase, mitochondrial	0.34	0.8	10	8		0.46852108	-0.321928094887362
1722	TcYC6_0074600-RA	ABC transporter	0.44	0.8	6	6		0.35654732	-0.321928094887362
1723	TcYC6_0125830-RA	proteasome subunit beta type-5, putative	0.44	0.8	4	5		0.35654732	-0.321928094887362
1724	TcYC6_0110750-RA	nucleosome assembly protein (NAP), putative	0.44	0.8	4	4		0.35654732	-0.321928094887362
1725	TcYC6_0057310-RA	small GTP-binding protein	0.44	0.8	6	5		0.35654732	-0.321928094887362
1726	TcYC6_0077330-RA	hypothetical protein, conserved	0.44	0.8	3	4		0.35654732	-0.321928094887362
1727	TcYC6_0058840-RA	hypothetical protein, conserved	0.44	0.8	4	4		0.35654732	-0.321928094887362
1728	TcYC6_0055960-RA	small GTP-binding protein Rab18, putative	0.44	0.8	4	5		0.35654732	-0.321928094887362
1729	TcYC6_0096550-RA	phosphopantothenoylcysteine decarboxylase, putative	0.44	0.8	5	5		0.35654732	-0.321928094887362
1730	TcYC6_0098070-RA	succinate dehydrogenase subunit 3	0.44	0.8	4	4		0.35654732	-0.321928094887362
1731	TcYC6_0104150-RA	emp24/gp25L/p24 family/GOLD, putative	0.44	0.8	6	5		0.35654732	-0.321928094887362
1732	TcYC6_0087910-RA	hypothetical protein, conserved	0.44	0.8	5	0		0.35654732	-0.321928094887362
1733	TcYC6_0110920-RA	ATP-dependent 6-phosphofructokinase, glycosomal	0.13	0.8	29	27		0.88605665	-0.321928094887362
1734	TcYC6_0046330-RA	glutamine synthetase, putative	0.14	0.8	16	18		0.85387196	-0.321928094887362
1735	TcYC6_0107980-RA	26S proteasome regulatory non-ATPase subunit	0.14	0.8	28	29		0.85387196	-0.321928094887362
1736	TcYC6_0125560-RA	putative mitochondrial RNA binding complex 1 subunit	0.095	0.8	26	24		102227639	-0.321928094887362
1737	TcYC6_0000500-RA	proteasome regulatory non-ATPase subunit 6, putative	0.2	0.8	22	21		0.69897	-0.321928094887362
1738	TcYC6_0053470-RA	phenylalanyl-tRNA synthetase alpha chain, putative	0.23	0.8	16	20		0.63827216	-0.321928094887362
1739	TcYC6_0095710-RA	DJ-1 family protein, putative	0.23	0.8	9	10		0.63827216	-0.321928094887362
1740	TcYC6_0098920-RA	cytochrome p450-like protein	0.28	0.8	14	11		0.55284197	-0.321928094887362
1741	TcYC6_0097640-RA	RNA-binding protein, putative	0.28	0.8	10	10		0.55284197	-0.321928094887362
1742	TcYC6_0088230-RA	ATP-dependent RNA helicase, putative	0.28	0.8	17	10		0.55284197	-0.321928094887362
1743	TcYC6_0048670-RA	hypothetical protein, conserved	0.28	0.8	13	8		0.55284197	-0.321928094887362
1744	TcYC6_0000650-RA	glycerate kinase, putative	0.056	0.8	27	27		125181197	-0.321928094887362
1745	TcYC6_0029360-RA	glyceraldehyde 3-phosphate dehydrogenase, cytosolic, putative	0.19	0.8	15	14		0.7212464	-0.321928094887362
1746	TcYC6_0048680-RA	Mak10 subunit, NatC N(alpha)-terminal acetyltransferase, putative	0.12	0.8	30	30		0.92081875	-0.321928094887362
1747	TcYC6_0032550-RA	GAF domain/TIP41-like family, putative	0.34	0.8	9	9		0.46852108	-0.321928094887362
1748	TcYC6_0098040-RA	chaperonin HSP60/CNP60, putative	0.34	0.8	10	10		0.46852108	-0.321928094887362
1749	TcYC6_0054050-RA	profilin, putative	0.34	0.8	10	10		0.46852108	-0.321928094887362
1750	TcYC6_0024830-RA	UDP-Gal or UDP-GlcNAc-dependent glycosyltransferase, putative	0.34	0.8	10	8		0.46852108	-0.321928094887362
1751	TcYC6_0127080-RA	inositol-3-phosphate synthase, putative	0.34	0.8	10	6		0.46852108	-0.321928094887362
1752	TcYC6_0119370-RA	hypothetical protein, conserved	0.34	0.8	7	7		0.46852108	-0.321928094887362
1753	TcYC6_0043320-RA	40S ribosomal protein S5, putative	0.23	0.8	11	11		0.63827216	-0.321928094887362
1754	TcYC6_0108080-RA	protein transport protein Sec24A, putative	0.16	0.8	25	18		0.79588002	-0.321928094887362
1755	TcYC6_0095430-RA	nitrate reductase, putative	0.14	0.8	21	21		0.85387196	-0.321928094887362
1756	TcYC6_0067590-RA	hypothetical protein, conserved	0.23	0.8	16	18		0.63827216	-0.321928094887362
1757	TcYC6_0046040-RA	lanosterol synthase, putative	0.27	0.8	14	15		0.56863624	-0.321928094887362
1758	TcYC6_0058520-RA	GTP-binding protein, putative	0.27	0.8	11	7		0.56863624	-0.321928094887362
1759	TcYC6_0032440-RA	hypothetical protein, conserved	0.27	0.8	12	12		0.56863624	-0.321928094887362
1760	TcYC6_0088850-RA	p25-alpha, putative	0.27	0.8	9	9		0.56863624	-0.321928094887362
1761	TcYC6_0031090-RA	mitochondrial DNA primase, putative	0.34	0.8	10	10		0.46852108	-0.321928094887362
1762	TcYC6_0000950-RA	histone H4, putative	0.34	0.8	8	8		0.46852108	-0.321928094887362
1763	TcYC6_0074210-RA	isovaleryl-coA dehydrogenase, putative	0.45	0.8	4	5		0.34678749	-0.321928094887362
1764	TcYC6_0007170-RA	hypothetical protein	0.45	0.8	5	7		0.34678749	-0.321928094887362
1765	TcYC6_0073050-RA	Eukaryotic translation initiation factor 4E-1	0.45	0.8	5	6		0.34678749	-0.321928094887362
1766	TcYC6_0006280-RA	hypothetical protein, conserved	0.45	0.8	5	5		0.34678749	-0.321928094887362
1767	TcYC6_0017120-RA	calpain-like cysteine peptidase, putative	0.45	0.8	5	4		0.34678749	-0.321928094887362
1768	TcYC6_0099740-RA	acyl-CoA dehydrogenase, mitochondrial precursor, putative	0.45	0.8	5	6		0.34678749	-0.321928094887362
1769	TcYC6_0022000-RA	mitochondrial structure specific endonuclease I (SSE-1), putative	0.45	0.8	4	2		0.34678749	-0.321928094887362
1770	TcYC6_0032750-RA	hypothetical protein, conserved	0.45	0.8	5	3		0.34678749	-0.321928094887362
1771	TcYC6_0042440-RA	hypothetical protein, conserved	0.45	0.8	5	5		0.34678749	-0.321928094887362
1772	TcYC6_0072730-RA	hypothetical protein	0.45	0.8	4	5		0.34678749	-0.321928094887362
1773	TcYC6_0123560-RA	putative ADP-ribosylation factor-like protein	0.45	0.8	4	4		0.34678749	-0.321928094887362
1774	TcYC6_0106680-RA	hypothetical protein, conserved	0.45	0.8	5	2		0.34678749	-0.321928094887362
1775	TcYC6_0022920-RA	hypothetical protein, conserved	0.45	0.8	5	3		0.34678749	-0.321928094887362
1776	TcYC6_0069080-RA	lactoylglutathione lyase-like protein, putative	0.45	0.8	2	2		0.34678749	-0.321928094887362
1777	TcYC6_0108530-RA	Elongation factor Ts, mitochondrial, putative	0.45	0.8	3	3		0.34678749	-0.321928094887362
1778	TcYC6_0016030-RA	hypothetical protein, conserved	0.45	0.8	5	3		0.34678749	-0.321928094887362
1779	TcYC6_0044440-RA	serine sulfhydrylase	0.065	0.8	22	23		118708664	-0.321928094887362
1780	TcYC6_0108610-RA	U-box domain protein, putative	0.13	0.8	24	21		0.88605665	-0.321928094887362
1781	TcYC6_0058700-RA	protein disulfide isomerase	0.056	0.8	26	26		125181197	-0.321928094887362
1782	TcYC6_0031280-RA	hypothetical protein, conserved	0.27	0.8	11	10		0.56863624	-0.321928094887362
1783	TcYC6_0056180-RA	hypothetical protein	0.27	0.8	11	10		0.56863624	-0.321928094887362
1784	TcYC6_0071640-RA	polyadenylate-binding protein 1	0.19	0.8	19	16		0.7212464	-0.321928094887362
1785	TcYC6_0054740-RA	orotidine-5-phosphate decarboxylase/orotate phosphoribosyltransferase, putative	0.19	0.8	19	16		0.7212464	-0.321928094887362
1786	TcYC6_0017390-RA	cytidine triphosphate synthase, putative	0.083	0.8	20	25		108092191	-0.321928094887362
1787	TcYC6_0113450-RA	putative proteasome regulatory non-ATP-ase subunit 9	0.16	0.8	18	18		0.79588002	-0.321928094887362
1788	TcYC6_0090340-RA	putative NAD dependent epimerase/dehydratase family	0.16	0.8	15	13		0.79588002	-0.321928094887362
1789	TcYC6_0036990-RA	acyl-CoA binding protein, putative	0.34	0.8	8	10		0.46852108	-0.321928094887362
1790	TcYC6_0075820-RA	Vesicle-associated membrane protein 7	0.34	0.8	8	9		0.46852108	-0.321928094887362
1791	TcYC6_0103430-RA	hypothetical protein, conserved	0.34	0.8	5	6		0.46852108	-0.321928094887362
1792	TcYC6_0024540-RA	RNA-binding protein	0.34	0.8	5	5		0.46852108	-0.321928094887362
1793	TcYC6_0088550-RA	D-isomer specific 2-hydroxyacid dehydrogenase-protein, putative	0.00021	0.8	53	49		367778071	-0.321928094887362
1794	TcYC6_0000710-RA	imidazolonepropionase, putative	0.11	0.8	16	17		0.95860731	-0.321928094887362
1795	TcYC6_0091450-RA	PQQ-like domain/Protein of unknown function (DUF1620), putative	0.11	0.8	25	24		0.95860731	-0.321928094887362
1796	TcYC6_0044740-RA	glycerol-3-phosphate dehydrogenase, putative	0.039	0.8	36	35		140893539	-0.321928094887362
1797	TcYC6_0146010-RA	retrotransposon hot spot (RHS) protein, putative	0.094	0.8	25	19		102687215	-0.321928094887362
1798	TcYC6_0043390-RA	hypothetical protein, conserved	0.27	0.8	12	11		0.56863624	-0.321928094887362
1799	TcYC6_0058720-RA	Adenine phosphoribosyltransferase, putative	0.27	0.8	9	9		0.56863624	-0.321928094887362
1800	TcYC6_0097380-RA	ADP-ribosylation factor-like protein, putative	0.27	0.8	7	7		0.56863624	-0.321928094887362
1801	TcYC6_0043280-RA	pyruvate phosphate dikinase, putative	< 0.00010	0.8	79	78		#VALUE!	-0.321928094887362
1802	TcYC6_0114430-RA	fibrillarin, putative	0.22	0.8	12	12		0.65757732	-0.321928094887362
1803	TcYC6_0098800-RA	protein mkt1, putative	0.11	0.8	21	21		0.95860731	-0.321928094887362
1804	TcYC6_0023300-RA	hypothetical protein	0.12	0.8	24	21		0.92081875	-0.321928094887362
1805	TcYC6_0111780-RA	serine peptidase, Clan SJ, family S16, putative	0.18	0.8	16	16		0.74472749	-0.321928094887362
1806	TcYC6_0079830-RA	SNF1-related protein kinase, putative	0.26	0.8	12	8		0.58502665	-0.321928094887362
1807	TcYC6_0115360-RA	RNA-binding protein 29, putative	0.26	0.8	10	6		0.58502665	-0.321928094887362
1808	TcYC6_0014130-RA	ATP-dependent RNA helicase FAL1, putative	0.33	0.8	8	7		0.48148606	-0.321928094887362
1809	TcYC6_0078820-RA	Ubiquitin family, putative	0.33	0.8	6	6		0.48148606	-0.321928094887362
1810	TcYC6_0091280-RA	50S ribosomal protein L7Ae, putative	0.33	0.8	6	5		0.48148606	-0.321928094887362
1811	TcYC6_0067940-RA	methyltransferase domain containing protein, putative	0.33	0.8	5	6		0.48148606	-0.321928094887362
1812	TcYC6_0016710-RA	electron transport protein SCO1/2, putative	0.33	0.8	7	6		0.48148606	-0.321928094887362
1813	TcYC6_0119720-RA	hypothetical protein, conserved	0.45	0.8	3	3		0.34678749	-0.321928094887362
1814	TcYC6_0044350-RA	NGG1 interacting factor 3, putative	0.45	0.8	4	4		0.34678749	-0.321928094887362
1815	TcYC6_0076500-RA	GTP-binding protein, putative	0.45	0.8	4	5		0.34678749	-0.321928094887362
1816	TcYC6_0081740-RA	Mitochondrial SSU ribosomal protein, putative	0.45	0.8	4	4		0.34678749	-0.321928094887362
1817	TcYC6_0044700-RA	Histone H2B variant V	0.45	0.8	3	4		0.34678749	-0.321928094887362
1818	TcYC6_0146460-RA	retrotransposon hot spot protein (RHS), putative (fragment)	0.45	0.8	4	2		0.34678749	-0.321928094887362
1819	TcYC6_0034460-RA	signal peptidase subunit, putative	0.45	0.8	4	3		0.34678749	-0.321928094887362
1820	TcYC6_0074770-RA	hypothetical protein, conserved	0.45	0.8	4	4		0.34678749	-0.321928094887362
1821	TcYC6_0055450-RA	Mitochondrial SSU ribosomal protein, putative	0.45	0.8	4	2		0.34678749	-0.321928094887362
1822	TcYC6_0092140-RA	60S acidic ribosomal protein P2, putative	0.45	0.8	4	3		0.34678749	-0.321928094887362
1823	TcYC6_0093620-RA	small nuclear ribonucleoprotein, putative	0.45	0.8	2	2		0.34678749	-0.321928094887362
1824	TcYC6_0028380-RA	actin-related protein 3, putative	0.45	0.8	4	4		0.34678749	-0.321928094887362
1825	TcYC6_0057400-RA	Eukaryotic translation initiation factor 4E type 6, putative	0.45	0.8	4	4		0.34678749	-0.321928094887362
1826	TcYC6_0007320-RA	replication factor C, subunit 4, putative	0.45	0.8	4	0		0.34678749	-0.321928094887362
1827	TcYC6_0093020-RA	pyrroline-5-carboxylate reductase, putative	0.1	0.7	15	15		1	-0.514573172829758
1828	TcYC6_0096150-RA	importin alpha, putative	0.14	0.7	12	12		0.85387196	-0.514573172829758
1829	TcYC6_0109730-RA	hypothetical protein, conserved	0.073	0.7	30	28		113667714	-0.514573172829758
1830	TcYC6_0073060-RA	putative receptor-type adenylate cyclase	0.1	0.7	23	23		1	-0.514573172829758
1831	TcYC6_0052720-RA	Metalloprotease M41 FtsH, putative	0.1	0.7	23	20		1	-0.514573172829758
1832	TcYC6_0119380-RA	hypothetical protein	0.21	0.7	9	6		0.67778071	-0.514573172829758
1833	TcYC6_0063100-RA	putative protein transport protein SEC23	0.21	0.7	14	12		0.67778071	-0.514573172829758
1834	TcYC6_0000270-RA	kinetoplast polyadenylation/uridylation factor 1	0.21	0.7	15	9		0.67778071	-0.514573172829758
1835	TcYC6_0022130-RA	centromere/microtubule binding protein cbf5, putative	0.044	0.7	25	24		135654732	-0.514573172829758
1836	TcYC6_0115910-RA	Elongation factor Tu, mitochondrial, putative	0.02	0.7	30	31		169897	-0.514573172829758
1837	TcYC6_0061530-RA	proteasome regulatory ATPase subunit 3, putative	0.14	0.7	19	17		0.85387196	-0.514573172829758
1838	TcYC6_0047030-RA	aspartate aminotransferase, putative	0.26	0.7	9	6		0.58502665	-0.514573172829758
1839	TcYC6_0115090-RA	protein transport protein SEC13	0.099	0.7	13	13		100436481	-0.514573172829758
1840	TcYC6_0118070-RA	protein transport protein Sec24C	0.17	0.7	14	15		0.76955108	-0.514573172829758
1841	TcYC6_0052940-RA	RNA capping enzyme, cytoplasmic	0.17	0.7	15	14		0.76955108	-0.514573172829758
1842	TcYC6_0081760-RA	triosephosphate isomerase	0.14	0.7	11	12		0.85387196	-0.514573172829758
1843	TcYC6_0122480-RA	CCR4-NOT transcription complex subunit 10, putative	0.21	0.7	9	10		0.67778071	-0.514573172829758
1844	TcYC6_0045760-RA	acyl-CoA dehydrogenase, putative	0.21	0.7	9	9		0.67778071	-0.514573172829758
1845	TcYC6_0093550-RA	hypothetical protein, conserved	0.21	0.7	14	10		0.67778071	-0.514573172829758
1846	TcYC6_0127680-RA	40S ribosomal protein S24E, putative	0.33	0.7	5	5		0.48148606	-0.514573172829758
1847	TcYC6_0031610-RA	tryptophanyl-tRNA synthetase, putative	0.33	0.7	7	5		0.48148606	-0.514573172829758
1848	TcYC6_0040740-RA	MSP (Major sperm protein) domain containing protein, putative	0.33	0.7	6	6		0.48148606	-0.514573172829758
1849	TcYC6_0127540-RA	hypothetical protein, conserved	0.33	0.7	7	9		0.48148606	-0.514573172829758
1850	TcYC6_0057490-RA	hypothetical protein, conserved	0.33	0.7	7	6		0.48148606	-0.514573172829758
1851	TcYC6_0122750-RA	kinetoplast-associated protein	0.33	0.7	3	3		0.48148606	-0.514573172829758
1852	TcYC6_0006260-RA	60S ribosomal protein L22, putative	0.33	0.7	3	3		0.48148606	-0.514573172829758
1853	TcYC6_0077320-RA	GTP-binding elongation factor Tu family, putative	0.33	0.7	6	6		0.48148606	-0.514573172829758
1854	TcYC6_0085910-RA	hypothetical protein, conserved	0.33	0.7	7	7		0.48148606	-0.514573172829758
1855	TcYC6_0104900-RA	dihydrolipoamide dehydrogenase, putative	0.33	0.7	6	5		0.48148606	-0.514573172829758
1856	TcYC6_0072020-RA	Tcc1i14-2.7	0.33	0.7	6	5		0.48148606	-0.514573172829758
1857	TcYC6_0024940-RA	hypothetical protein, conserved	0.33	0.7	5	4		0.48148606	-0.514573172829758
1858	TcYC6_0043860-RA	3-methylcrotonoyl-CoA carboxylase beta subunit, putative	0.11	0.7	19	20		0.95860731	-0.514573172829758
1859	TcYC6_0003510-RA	MRB1 complex subunit MRB3010	0.17	0.7	12	10		0.76955108	-0.514573172829758
1860	TcYC6_0087230-RA	hypothetical protein, conserved	0.25	0.7	9	5		0.60205999	-0.514573172829758
1861	TcYC6_0107530-RA	ATP-dependent RNA helicase, putative	0.25	0.7	10	5		0.60205999	-0.514573172829758
1862	TcYC6_0113780-RA	glycosomal malate dehydrogenase, putative	0.2	0.7	9	10		0.69897	-0.514573172829758
1863	TcYC6_0071530-RA	hypothetical protein, conserved	0.2	0.7	10	10		0.69897	-0.514573172829758
1864	TcYC6_0058650-RA	Adenine phosphoribosyltransferase, putative	0.2	0.7	7	7		0.69897	-0.514573172829758
1865	TcYC6_0021740-RA	2-oxoisovalerate dehydrogenase alpha subunit, putative	0.16	0.7	12	10		0.79588002	-0.514573172829758
1866	TcYC6_0107030-RA	hypothetical protein, conserved	< 0.00010	0.7	55	51		#VALUE!	-0.514573172829758
1867	TcYC6_0075600-RA	elongation factor, putative	0.042	0.7	25	19		137675071	-0.514573172829758
1868	TcYC6_0072990-RA	eukaryotic peptide chain release factor subunit 1, putative	0.084	0.7	18	18		107572071	-0.514573172829758
1869	TcYC6_0025310-RA	chaperone DNAJ protein, putative	0.084	0.7	17	16		107572071	-0.514573172829758
1870	TcYC6_0047420-RA	oligosaccharyl transferase subunit, putative	0.13	0.7	12	11		0.88605665	-0.514573172829758
1871	TcYC6_0101200-RA	U-box domain containing protein, putative	0.1	0.7	16	12		1	-0.514573172829758
1872	TcYC6_0069800-RA	galactokinase, putative	0.13	0.7	13	9		0.88605665	-0.514573172829758
1873	TcYC6_0106960-RA	metallo-peptidase, clan MA(E), family M41, putative	0.19	0.7	11	11		0.7212464	-0.514573172829758
1874	TcYC6_0058160-RA	C-1-tetrahydrofolate synthase, cytoplasmic, putative	0.16	0.7	12	10		0.79588002	-0.514573172829758
1875	TcYC6_0089300-RA	Endonuclease/Exonuclease/phosphatase family, putative	0.19	0.7	10	8		0.7212464	-0.514573172829758
1876	TcYC6_0112230-RA	proteasome regulatory non-ATPase subunit 11, putative	0.25	0.7	7	6		0.60205999	-0.514573172829758
1877	TcYC6_0042050-RA	nuclear receptor binding factor, putative	0.25	0.7	8	3		0.60205999	-0.514573172829758
1878	TcYC6_0074040-RA	cysteine desulfurase, putative	0.33	0.7	6	7		0.48148606	-0.514573172829758
1879	TcYC6_0101770-RA	SURF1 family, putative	0.33	0.7	4	5		0.48148606	-0.514573172829758
1880	TcYC6_0122740-RA	kinetoplast DNA-associated protein, putative	0.33	0.7	4	4		0.48148606	-0.514573172829758
1881	TcYC6_0062390-RA	peroxisome targeting signal 1 receptor, putative	0.33	0.7	5	3		0.48148606	-0.514573172829758
1882	TcYC6_0114880-RA	Hsp70 protein, putative	0.33	0.7	6	6		0.48148606	-0.514573172829758
1883	TcYC6_0084320-RA	KREL1	0.46	0.7	3	5		0.33724217	-0.514573172829758
1884	TcYC6_0069200-RA	Present in the outer mitochondrial membrane proteome 7	0.33	0.7	5	4		0.48148606	-0.514573172829758
1885	TcYC6_0070670-RA	3-demethylubiquinone-9 3-methyltransferase, putative	0.33	0.7	5	6		0.48148606	-0.514573172829758
1886	TcYC6_0080800-RA	L-ribulokinase, putative	0.33	0.7	6	6		0.48148606	-0.514573172829758
1887	TcYC6_0011810-RA	Eukaryotic translation initiation factor 4E-3	0.33	0.7	6	7		0.48148606	-0.514573172829758
1888	TcYC6_0018560-RA	hypothetical protein, conserved	0.33	0.7	5	6		0.48148606	-0.514573172829758
1889	TcYC6_0037230-RA	translation-associated element 2, putative	0.33	0.7	6	3		0.48148606	-0.514573172829758
1890	TcYC6_0104890-RA	dihydrolipoamide dehydrogenase, putative	0.33	0.7	6	4		0.48148606	-0.514573172829758
1891	TcYC6_0003590-RA	Mitochondrial ATP synthase subunit, putative	0.33	0.7	5	3		0.48148606	-0.514573172829758
1892	TcYC6_0064270-RA	Ribosome biogenesis protein Nop16, putative	0.33	0.7	5	5		0.48148606	-0.514573172829758
1893	TcYC6_0109430-RA	Ankyrin repeats (many copies)/Ankyrin repeats (3 copies), putative	0.46	0.7	3	3		0.33724217	-0.514573172829758
1894	TcYC6_0027670-RA	tRNA synthetases class II (A)/Threonyl and Alanyl tRNA synthetase second additional domain containing protein, putative	0.33	0.7	6	3		0.48148606	-0.514573172829758
1895	TcYC6_0050570-RA	ATP binding protein-like protein, putative	0.46	0.7	3	2		0.33724217	-0.514573172829758
1896	TcYC6_0045120-RA	ATP-grasp domain containing protein, putative	0.46	0.7	3	2		0.33724217	-0.514573172829758
1897	TcYC6_0009320-RA	ubiquitin-conjugating enzyme variant Kua-like, putative	0.33	0.7	5	2		0.48148606	-0.514573172829758
1898	TcYC6_0053430-RA	Alpha/beta hydrolase family, putative	0.46	0.7	3	3		0.33724217	-0.514573172829758
1899	TcYC6_0046550-RA	hypothetical protein, conserved	0.46	0.7	3	3		0.33724217	-0.514573172829758
1900	TcYC6_0050630-RA	hypothetical protein, conserved	0.46	0.7	3	5		0.33724217	-0.514573172829758
1901	TcYC6_0023240-RA	Domain of unknown function (DUF4042), putative	0.46	0.7	3	5		0.33724217	-0.514573172829758
1902	TcYC6_0047830-RA	histone H2A variant Z	0.46	0.7	2	2		0.33724217	-0.514573172829758
1903	TcYC6_0055590-RA	hypothetical protein, conserved	0.46	0.7	3	3		0.33724217	-0.514573172829758
1904	TcYC6_0090210-RA	ADP/ATP mitochondrial carrier protein	0.46	0.7	3	2		0.33724217	-0.514573172829758
1905	TcYC6_0027740-RA	peroxisomal membrane protein (Pex16), putative	0.46	0.7	3	3		0.33724217	-0.514573172829758
1906	TcYC6_0122400-RA	hypothetical protein, conserved	0.46	0.7	3	3		0.33724217	-0.514573172829758
1907	TcYC6_0115830-RA	CAMK/CAMKL family protein kinase, putative	0.46	0.7	3	3		0.33724217	-0.514573172829758
1908	TcYC6_0042950-RA	mitochondrial ribosomal protein L4	0.46	0.7	3	2		0.33724217	-0.514573172829758
1909	TcYC6_0090160-RA	hypothetical protein	0.46	0.7	3	2		0.33724217	-0.514573172829758
1910	TcYC6_0005370-RA	mRNA processing protein, putative	0.46	0.7	3	2		0.33724217	-0.514573172829758
1911	TcYC6_0080010-RA	Mitogen-activated protein kinase 6	0.46	0.7	3	2		0.33724217	-0.514573172829758
1912	TcYC6_0017330-RA	NADH-ubiquinone oxidoreductase complex I subunit, putative	0.46	0.7	3	2		0.33724217	-0.514573172829758
1913	TcYC6_0060760-RA	Eukaryotic protein of unknown function (DUF866), putative	0.46	0.7	3	3		0.33724217	-0.514573172829758
1914	TcYC6_0013490-RA	hypothetical protein, conserved	0.46	0.7	3	2		0.33724217	-0.514573172829758
1915	TcYC6_0045660-RA	cell cycle associated protein MOB1, putative	0.46	0.7	3	2		0.33724217	-0.514573172829758
1916	TcYC6_0096670-RA	small GTP-binding protein Rab28, putative	0.46	0.7	2	2		0.33724217	-0.514573172829758
1917	TcYC6_0006030-RA	LSU ribosomal protein, mitochondrial, putative	0.46	0.7	2	2		0.33724217	-0.514573172829758
1918	TcYC6_0095440-RA	ribosome biogenesis regulatory protein (RRS1), putative	0.46	0.7	3	2		0.33724217	-0.514573172829758
1919	TcYC6_0083020-RA	hypothetical protein, conserved	0.46	0.7	2	2		0.33724217	-0.514573172829758
1920	TcYC6_0012080-RA	cation transporter	0.46	0.7	3	2		0.33724217	-0.514573172829758
1921	TcYC6_0064040-RA	FLA1-binding protein	0.46	0.7	3	2		0.33724217	-0.514573172829758
1922	TcYC6_0030230-RA	mannosyl-oligosaccharide 1,2-alpha-mannosidase IB, putative	0.46	0.7	3	2		0.33724217	-0.514573172829758
1923	TcYC6_0043150-RA	eukaryotic release factor 3, putative	0.046	0.7	19	19		133724217	-0.514573172829758
1924	TcYC6_0122710-RA	hypothetical protein	0.067	0.7	17	12		11739252	-0.514573172829758
1925	TcYC6_0085990-RA	hypothetical protein, conserved	0.15	0.6	9	7		0.82390874	-0.736965594166206
1926	TcYC6_0019260-RA	hypothetical protein, conserved	0.15	0.6	8	12		0.82390874	-0.736965594166206
1927	TcYC6_0059660-RA	hypothetical protein, conserved	0.19	0.6	9	9		0.7212464	-0.736965594166206
1928	TcYC6_0008870-RA	protein phosphatase 1, regulatory subunit, putative	0.12	0.6	14	11		0.92081875	-0.736965594166206
1929	TcYC6_0044300-RA	cytoplasmic translation machinery associated protein, putative	0.12	0.6	10	8		0.92081875	-0.736965594166206
1930	TcYC6_0044190-RA	Phosphoenolpyruvate carboxykinase, related	0.24	0.6	8	8		0.61978876	-0.736965594166206
1931	TcYC6_0043070-RA	tatD related deoxyribonuclease	0.24	0.6	7	6		0.61978876	-0.736965594166206
1932	TcYC6_0028230-RA	nucleobase transporter, putative	0.24	0.6	4	4		0.61978876	-0.736965594166206
1933	TcYC6_0072590-RA	Nucleoporin NUP59	0.0085	0.6	19	17		207058107	-0.736965594166206
1934	TcYC6_0012390-RA	tRNA threonylcarbamoyl adenosine modification protein, Sua5/YciO/YrdC/YwlC family, putative	0.14	0.6	10	11		0.85387196	-0.736965594166206
1935	TcYC6_0004110-RA	acetyltransferase, putative	0.14	0.6	10	8		0.85387196	-0.736965594166206
1936	TcYC6_0059410-RA	Proline dehydrogenase, mitochondrial	0.09	0.6	15	10		104575749	-0.736965594166206
1937	TcYC6_0089350-RA	sarcoplasmic reticulum glycoprotein, putative	0.18	0.6	8	8		0.74472749	-0.736965594166206
1938	TcYC6_0116480-RA	Ras-related protein Rab5A, putative	0.18	0.6	8	6		0.74472749	-0.736965594166206
1939	TcYC6_0127460-RA	fibrillarin, putative	0.18	0.6	7	4		0.74472749	-0.736965594166206
1940	TcYC6_0075310-RA	hypothetical protein	0.32	0.6	5	4		0.49485002	-0.736965594166206
1941	TcYC6_0106480-RA	hypothetical protein, conserved	0.32	0.6	4	6		0.49485002	-0.736965594166206
1942	TcYC6_0030310-RA	hypothetical protein, conserved	0.32	0.6	2	2		0.49485002	-0.736965594166206
1943	TcYC6_0053180-RA	kinetoplast polyadenylation/uridylation factor 2, putative	0.32	0.6	5	6		0.49485002	-0.736965594166206
1944	TcYC6_0007620-RA	Suppressor of G2 allele of SKP1, putative	0.32	0.6	5	4		0.49485002	-0.736965594166206
1945	TcYC6_0086580-RA	sec1 family transport protein, putative	0.32	0.6	5	6		0.49485002	-0.736965594166206
1946	TcYC6_0095080-RA	Rab-GTPase-TBC domain containing protein, putative	0.32	0.6	4	2		0.49485002	-0.736965594166206
1947	TcYC6_0114350-RA	multiprotein-bridging factor 1, putative	0.32	0.6	3	3		0.49485002	-0.736965594166206
1948	TcYC6_0053270-RA	vacuolar sorting protein, putative	0.32	0.6	5	4		0.49485002	-0.736965594166206
1949	TcYC6_0112580-RA	hypothetical protein, conserved	0.32	0.6	5	5		0.49485002	-0.736965594166206
1950	TcYC6_0018940-RA	mRNA capping enzyme, beta chain, putative	0.32	0.6	3	4		0.49485002	-0.736965594166206
1951	TcYC6_0057690-RA	Protein of unknown function (DUF525), putative	0.32	0.6	5	4		0.49485002	-0.736965594166206
1952	TcYC6_0123630-RA	hypothetical protein, conserved	0.32	0.6	5	6		0.49485002	-0.736965594166206
1953	TcYC6_0099350-RA	phosphatidylglycerolphosphate synthase, mitochondrial, putative	0.32	0.6	3	2		0.49485002	-0.736965594166206
1954	TcYC6_0091140-RA	small nuclear ribonucleoprotein sm d3	0.32	0.6	4	4		0.49485002	-0.736965594166206
1955	TcYC6_0109520-RA	hypothetical protein, conserved	0.32	0.6	4	3		0.49485002	-0.736965594166206
1956	TcYC6_0075160-RA	kinesin	0.035	0.6	11	10		145593196	-0.736965594166206
1957	TcYC6_0116000-RA	hypothetical protein, conserved	0.054	0.6	20	20		126760624	-0.736965594166206
1958	TcYC6_0051310-RA	hypothetical protein, conserved	0.14	0.6	11	8		0.85387196	-0.736965594166206
1959	TcYC6_0092440-RA	hypothetical protein, conserved	0.017	0.6	18	14		176955108	-0.736965594166206
1960	TcYC6_0173540-RA	dispersed gene family protein 1 (DGF-1), putative	0.23	0.6	7	6		0.63827216	-0.736965594166206
1961	TcYC6_0064180-RA	basal body component, putative	0.23	0.6	6	9		0.63827216	-0.736965594166206
1962	TcYC6_0124770-RA	Surface membrane protein	0.23	0.6	6	5		0.63827216	-0.736965594166206
1963	TcYC6_0108560-RA	peroxisomal targeting signal 2 receptor, putative	0.23	0.6	5	6		0.63827216	-0.736965594166206
1964	TcYC6_0098690-RA	MORN repeat-containing protein 1	0.23	0.6	5	6		0.63827216	-0.736965594166206
1965	TcYC6_0009270-RA	chaperone DNAJ protein, putative	0.23	0.6	6	6		0.63827216	-0.736965594166206
1966	TcYC6_0106610-RA	hypothetical protein, conserved	0.23	0.6	6	4		0.63827216	-0.736965594166206
1967	TcYC6_0050200-RA	Rab-like 5, small G protein	0.23	0.6	7	7		0.63827216	-0.736965594166206
1968	TcYC6_0048810-RA	hydrolase-like protein	0.23	0.6	7	5		0.63827216	-0.736965594166206
1969	TcYC6_0069000-RA	Leucine carboxyl methyltransferase/Cupin-like domain containing protein, putative	0.23	0.6	7	0		0.63827216	-0.736965594166206
1970	TcYC6_0092780-RA	Tcc2i18.7	0.031	0.6	13	12		150863831	-0.736965594166206
1971	TcYC6_0032650-RA	hypothetical protein, conserved	0.17	0.6	8	6		0.76955108	-0.736965594166206
1972	TcYC6_0093760-RA	hypothetical protein, conserved	0.13	0.5	11	10		0.88605665	-1
1973	TcYC6_0088810-RA	Protein of unknown function (DUF3808), putative	0.13	0.5	11	8		0.88605665	-1
1974	TcYC6_0089110-RA	hypothetical protein, conserved	0.13	0.5	8	5		0.88605665	-1
1975	TcYC6_0043160-RA	protein transport protein SEC31, putative	0.0001	0.5	35	32		4	-1
1976	TcYC6_0080250-RA	zinc-finger of a C2HC-type, putative	0.095	0.5	9	8		102227639	-1
1977	TcYC6_0016650-RA	serine/threonine protein phosphatase 2A regulatory subunit, putative	0.095	0.5	10	11		102227639	-1
1978	TcYC6_0101960-RA	ubiquitin-like protein, putative	0.095	0.5	10	9		102227639	-1
1979	TcYC6_0088830-RA	hypothetical protein, conserved	0.073	0.5	13	5		113667714	-1
1980	TcYC6_0063000-RA	nucleolar protein 56	0.066	0.5	11	11		118045606	-1
1981	TcYC6_0042990-RA	putative GTP-binding protein	0.12	0.5	8	6		0.92081875	-1
1982	TcYC6_0044630-RA	pantothenate kinase subunit, putative	0.087	0.5	11	12		106048075	-1
1983	TcYC6_0002720-RA	U2 splicing auxiliary factor, putative	0.16	0.5	7	7		0.79588002	-1
1984	TcYC6_0100800-RA	hypothetical protein, conserved	0.12	0.5	10	8		0.92081875	-1
1985	TcYC6_0058490-RA	Protein of unknown function (DUF2012), putative	0.12	0.5	7	6		0.92081875	-1
1986	TcYC6_0089670-RA	Coiled-coil and C2 domain-containing protein	0.12	0.5	9	5		0.92081875	-1
1987	TcYC6_0050640-RA	ubiquitin hydrolase, putative	0.21	0.5	5	5		0.67778071	-1
1988	TcYC6_0027720-RA	Mitochondrial SSU ribosomal protein, putative	0.31	0.5	4	3		0.50863831	-1
1989	TcYC6_0046980-RA	AMP-activated protein kinase, gamma regulatory subunit	0.21	0.5	5	5		0.67778071	-1
1990	TcYC6_0080970-RA	hypothetical protein, conserved	0.21	0.5	3	3		0.67778071	-1
1991	TcYC6_0113770-RA	methyltransferase domain containing protein, putative	0.21	0.5	6	5		0.67778071	-1
1992	TcYC6_0085920-RA	deoxyhypusine hydroxylase, putative	0.21	0.5	5	3		0.67778071	-1
1993	TcYC6_0045770-RA	hypothetical protein	0.21	0.5	6	3		0.67778071	-1
1994	TcYC6_0123840-RA	mRNA turnover protein 4-like, putative	0.31	0.5	4	6		0.50863831	-1
1995	TcYC6_0007310-RA	oxidoreductase, putative	0.31	0.5	4	3		0.50863831	-1
1996	TcYC6_0107310-RA	hypothetical protein, conserved	0.31	0.5	4	2		0.50863831	-1
1997	TcYC6_0025050-RA	hypothetical protein, conserved	0.31	0.5	4	5		0.50863831	-1
1998	TcYC6_0109070-RA	guanine deaminase, putative	0.31	0.5	4	4		0.50863831	-1
[truncated: 201 more rows]
